# Supplementary material for: Identification of a prototype human gut Bifidobacterium longum subsp. longum strain based on comparative and functional genomic approaches
Source: Front Microbiol. 2023 Feb 8;14:1130592. doi: 10.3389/fmicb.2023.1130592 (PMC9945282; doi:10.3389/fmicb.2023.1130592)
Supplement: Supplementary file 1 [file Table_1.XLSX]

## Sheet: Table_S1
Table S1: Metadata of publicly available shotgun metagenomics-based human fecal samples of adults.
BioProject	Accession number	Nation	Continent	Host age
DRR127488	PRJDB4176	Japan	Asia	72
DRR127524	PRJDB4176	Japan	Asia	73
DRR127532	PRJDB4176	Japan	Asia	59
DRR127535	PRJDB4176	Japan	Asia	64
DRR127537	PRJDB4176	Japan	Asia	50
DRR127546	PRJDB4176	Japan	Asia	67
DRR127552	PRJDB4176	Japan	Asia	45
DRR127583	PRJDB4176	Japan	Asia	65
DRR127588	PRJDB4176	Japan	Asia	76
DRR127596	PRJDB4176	Japan	Asia	76
DRR127597	PRJDB4176	Japan	Asia	53
DRR127613	PRJDB4176	Japan	Asia	75
DRR127616	PRJDB4176	Japan	Asia	78
DRR127619	PRJDB4176	Japan	Asia	45
DRR127628	PRJDB4176	Japan	Asia	76
DRR127634	PRJDB4176	Japan	Asia	42
DRR127649	PRJDB4176	Japan	Asia	49
DRR127672	PRJDB4176	Japan	Asia	42
DRR127683	PRJDB4176	Japan	Asia	40
DRR127692	PRJDB4176	Japan	Asia	76
DRR127704	PRJDB4176	Japan	Asia	49
DRR127707	PRJDB4176	Japan	Asia	63
DRR127713	PRJDB4176	Japan	Asia	49
DRR127721	PRJDB4176	Japan	Asia	51
DRR127724	PRJDB4176	Japan	Asia	66
DRR127728	PRJDB4176	Japan	Asia	71
DRR127731	PRJDB4176	Japan	Asia	66
DRR127736	PRJDB4176	Japan	Asia	64
DRR127737	PRJDB4176	Japan	Asia	77
DRR127748	PRJDB4176	Japan	Asia	44
DRR127751	PRJDB4176	Japan	Asia	74
DRR127752	PRJDB4176	Japan	Asia	70
DRR127755	PRJDB4176	Japan	Asia	70
DRR127756	PRJDB4176	Japan	Asia	75
DRR127762	PRJDB4176	Japan	Asia	76
DRR127763	PRJDB4176	Japan	Asia	76
DRR127776	PRJDB4176	Japan	Asia	73
DRR127777	PRJDB4176	Japan	Asia	77
DRR162775	PRJDB4176	Japan	Asia	65
DRR162776	PRJDB4176	Japan	Asia	66
ERR1655206	PRJEB15388	Ireland	Europe	‒
ERR1655207	PRJEB15388	Ireland	Europe	‒
ERR1655208	PRJEB15388	Ireland	Europe	‒
ERR1655209	PRJEB15388	Ireland	Europe	‒
ERR1655210	PRJEB15388	Ireland	Europe	‒
ERR1655211	PRJEB15388	Ireland	Europe	‒
ERR1655212	PRJEB15388	Ireland	Europe	‒
ERR1655213	PRJEB15388	Ireland	Europe	‒
ERR1655214	PRJEB15388	Ireland	Europe	‒
ERR1655215	PRJEB15388	Ireland	Europe	‒
ERR1655216	PRJEB15388	Ireland	Europe	‒
ERR1655217	PRJEB15388	Ireland	Europe	‒
ERR1655218	PRJEB15388	Ireland	Europe	‒
ERR1655219	PRJEB15388	Ireland	Europe	‒
ERR1655220	PRJEB15388	Ireland	Europe	‒
ERR1655221	PRJEB15388	Ireland	Europe	‒
ERR1655222	PRJEB15388	Ireland	Europe	‒
ERR1655223	PRJEB15388	Ireland	Europe	‒
ERR1655224	PRJEB15388	Ireland	Europe	‒
ERR1655225	PRJEB15388	Ireland	Europe	‒
ERR1655226	PRJEB15388	Ireland	Europe	‒
ERR1655227	PRJEB15388	Ireland	Europe	‒
ERR1655228	PRJEB15388	Ireland	Europe	‒
ERR1655229	PRJEB15388	Ireland	Europe	‒
ERR1655230	PRJEB15388	Ireland	Europe	‒
ERR1655231	PRJEB15388	Ireland	Europe	‒
ERR1655232	PRJEB15388	Ireland	Europe	‒
ERR1655233	PRJEB15388	Ireland	Europe	‒
ERR1655234	PRJEB15388	Ireland	Europe	‒
ERR1655235	PRJEB15388	Ireland	Europe	‒
ERR1655236	PRJEB15388	Ireland	Europe	‒
ERR1655237	PRJEB15388	Ireland	Europe	‒
ERR1655238	PRJEB15388	Ireland	Europe	‒
ERR1655239	PRJEB15388	Ireland	Europe	‒
ERR1655240	PRJEB15388	Ireland	Europe	‒
ERR1655241	PRJEB15388	Ireland	Europe	‒
ERR1655242	PRJEB15388	Ireland	Europe	‒
ERR1655243	PRJEB15388	Ireland	Europe	‒
ERR1655244	PRJEB15388	Ireland	Europe	‒
ERR1655245	PRJEB15388	Ireland	Europe	‒
ERR1655246	PRJEB15388	Ireland	Europe	‒
ERR1655247	PRJEB15388	Ireland	Europe	‒
ERR1655248	PRJEB15388	Ireland	Europe	‒
ERR1655249	PRJEB15388	Ireland	Europe	‒
ERR1655250	PRJEB15388	Ireland	Europe	‒
ERR1655251	PRJEB15388	Ireland	Europe	‒
ERR1655252	PRJEB15388	Ireland	Europe	‒
ERR1655253	PRJEB15388	Ireland	Europe	‒
ERR1655254	PRJEB15388	Ireland	Europe	‒
ERR1655255	PRJEB15388	Ireland	Europe	‒
ERR1655256	PRJEB15388	Ireland	Europe	‒
ERR1655257	PRJEB15388	Ireland	Europe	‒
ERR1655258	PRJEB15388	Ireland	Europe	‒
ERR1655259	PRJEB15388	Ireland	Europe	‒
ERR1655260	PRJEB15388	Ireland	Europe	‒
ERR1655261	PRJEB15388	Ireland	Europe	‒
ERR1655262	PRJEB15388	Ireland	Europe	‒
ERR1655263	PRJEB15388	Ireland	Europe	‒
ERR1655264	PRJEB15388	Ireland	Europe	‒
ERR1655265	PRJEB15388	Ireland	Europe	‒
ERR1655266	PRJEB15388	Ireland	Europe	‒
ERR1655267	PRJEB15388	Ireland	Europe	‒
ERR1655268	PRJEB15388	Ireland	Europe	‒
ERR1655269	PRJEB15388	Ireland	Europe	‒
ERR1655270	PRJEB15388	Ireland	Europe	‒
ERR1655271	PRJEB15388	Ireland	Europe	‒
ERR1655272	PRJEB15388	Ireland	Europe	‒
ERR1655273	PRJEB15388	Ireland	Europe	‒
ERR1655274	PRJEB15388	Ireland	Europe	‒
ERR1655275	PRJEB15388	Ireland	Europe	‒
ERR1655276	PRJEB15388	Ireland	Europe	‒
ERR1655277	PRJEB15388	Ireland	Europe	‒
ERR1655278	PRJEB15388	Ireland	Europe	‒
ERR1655279	PRJEB15388	Ireland	Europe	‒
ERR1655280	PRJEB15388	Ireland	Europe	‒
ERR1655281	PRJEB15388	Ireland	Europe	‒
ERR1655282	PRJEB15388	Ireland	Europe	‒
ERR1655283	PRJEB15388	Ireland	Europe	‒
ERR1655284	PRJEB15388	Ireland	Europe	‒
ERR1655285	PRJEB15388	Ireland	Europe	‒
ERR1655286	PRJEB15388	Ireland	Europe	‒
ERR1655287	PRJEB15388	Ireland	Europe	‒
ERR1655288	PRJEB15388	Ireland	Europe	‒
ERR1655289	PRJEB15388	Ireland	Europe	‒
ERR1655290	PRJEB15388	Ireland	Europe	‒
ERR1655291	PRJEB15388	Ireland	Europe	‒
ERR1912946	PRJEB17784	Germany	Europe	‒
ERR1912947	PRJEB17784	Germany	Europe	‒
ERR1912948	PRJEB17784	Germany	Europe	‒
ERR1912957	PRJEB17784	Germany	Europe	‒
ERR1912961	PRJEB17784	Germany	Europe	‒
ERR1912962	PRJEB17784	Germany	Europe	‒
ERR1912963	PRJEB17784	Germany	Europe	‒
ERR1912971	PRJEB17784	Germany	Europe	‒
ERR1912979	PRJEB17784	Germany	Europe	‒
ERR1912980	PRJEB17784	Germany	Europe	‒
ERR1912981	PRJEB17784	Germany	Europe	‒
ERR1912982	PRJEB17784	Germany	Europe	‒
ERR1912989	PRJEB17784	Germany	Europe	‒
ERR1912990	PRJEB17784	Germany	Europe	‒
ERR1912991	PRJEB17784	Germany	Europe	‒
ERR1912992	PRJEB17784	Germany	Europe	‒
ERR1912993	PRJEB17784	Germany	Europe	‒
ERR1913002	PRJEB17784	Germany	Europe	‒
ERR1913003	PRJEB17784	Germany	Europe	‒
ERR1913004	PRJEB17784	Germany	Europe	‒
ERR1913005	PRJEB17784	Germany	Europe	‒
ERR1913006	PRJEB17784	Germany	Europe	‒
ERR1913007	PRJEB17784	Germany	Europe	‒
ERR1913008	PRJEB17784	Germany	Europe	‒
ERR1913009	PRJEB17784	Germany	Europe	‒
ERR1913014	PRJEB17784	Germany	Europe	‒
ERR1913015	PRJEB17784	Germany	Europe	‒
ERR1913016	PRJEB17784	Germany	Europe	‒
ERR1913025	PRJEB17784	Germany	Europe	‒
ERR1913026	PRJEB17784	Germany	Europe	‒
ERR1913027	PRJEB17784	Germany	Europe	‒
ERR1913028	PRJEB17784	Germany	Europe	‒
ERR1913029	PRJEB17784	Germany	Europe	‒
ERR1913030	PRJEB17784	Germany	Europe	‒
ERR1913031	PRJEB17784	Germany	Europe	‒
ERR1913036	PRJEB17784	Germany	Europe	‒
ERR1913040	PRJEB17784	Germany	Europe	‒
ERR1913041	PRJEB17784	Germany	Europe	‒
ERR1913042	PRJEB17784	Germany	Europe	‒
ERR1913043	PRJEB17784	Germany	Europe	‒
ERR1913044	PRJEB17784	Germany	Europe	‒
ERR1913045	PRJEB17784	Germany	Europe	‒
ERR1913046	PRJEB17784	Germany	Europe	‒
ERR1913054	PRJEB17784	Germany	Europe	‒
ERR1913055	PRJEB17784	Germany	Europe	‒
ERR1913056	PRJEB17784	Germany	Europe	‒
ERR1913060	PRJEB17784	Germany	Europe	‒
ERR1913061	PRJEB17784	Germany	Europe	‒
ERR1913063	PRJEB17784	Germany	Europe	‒
ERR1913076	PRJEB17784	Germany	Europe	‒
ERR1913077	PRJEB17784	Germany	Europe	‒
ERR1913078	PRJEB17784	Germany	Europe	‒
ERR1913079	PRJEB17784	Germany	Europe	‒
ERR1913084	PRJEB17784	Germany	Europe	‒
ERR1913085	PRJEB17784	Germany	Europe	‒
ERR1913086	PRJEB17784	Germany	Europe	‒
ERR1913087	PRJEB17784	Germany	Europe	‒
ERR1913100	PRJEB17784	Germany	Europe	‒
ERR1913101	PRJEB17784	Germany	Europe	‒
ERR1913102	PRJEB17784	Germany	Europe	‒
ERR1913103	PRJEB17784	Germany	Europe	‒
ERR1913108	PRJEB17784	Germany	Europe	‒
ERR1913109	PRJEB17784	Germany	Europe	‒
ERR1913110	PRJEB17784	Germany	Europe	‒
ERR1913111	PRJEB17784	Germany	Europe	‒
ERR1913112	PRJEB17784	Germany	Europe	‒
ERR1913113	PRJEB17784	Germany	Europe	‒
ERR1913114	PRJEB17784	Germany	Europe	‒
ERR1913115	PRJEB17784	Germany	Europe	‒
ERR1913116	PRJEB17784	Germany	Europe	‒
ERR1913117	PRJEB17784	Germany	Europe	‒
ERR1913118	PRJEB17784	Germany	Europe	‒
ERR1913126	PRJEB17784	Germany	Europe	‒
ERR1913138	PRJEB17784	Germany	Europe	‒
ERR1913139	PRJEB17784	Germany	Europe	‒
ERR1913140	PRJEB17784	Germany	Europe	‒
ERR1913149	PRJEB17784	Germany	Europe	‒
ERR1913153	PRJEB17784	Germany	Europe	‒
ERR1913154	PRJEB17784	Germany	Europe	‒
ERR1913155	PRJEB17784	Germany	Europe	‒
ERR1913163	PRJEB17784	Germany	Europe	‒
ERR1913171	PRJEB17784	Germany	Europe	‒
ERR1913172	PRJEB17784	Germany	Europe	‒
ERR1913173	PRJEB17784	Germany	Europe	‒
ERR1913174	PRJEB17784	Germany	Europe	‒
ERR1913181	PRJEB17784	Germany	Europe	‒
ERR1913182	PRJEB17784	Germany	Europe	‒
ERR1913183	PRJEB17784	Germany	Europe	‒
ERR1913184	PRJEB17784	Germany	Europe	‒
ERR1913185	PRJEB17784	Germany	Europe	‒
ERR1913194	PRJEB17784	Germany	Europe	‒
ERR1913195	PRJEB17784	Germany	Europe	‒
ERR1913196	PRJEB17784	Germany	Europe	‒
ERR1913197	PRJEB17784	Germany	Europe	‒
ERR1913198	PRJEB17784	Germany	Europe	‒
ERR1913199	PRJEB17784	Germany	Europe	‒
ERR1913200	PRJEB17784	Germany	Europe	‒
ERR1913201	PRJEB17784	Germany	Europe	‒
ERR1913206	PRJEB17784	Germany	Europe	‒
ERR1913207	PRJEB17784	Germany	Europe	‒
ERR1913208	PRJEB17784	Germany	Europe	‒
ERR1913217	PRJEB17784	Germany	Europe	‒
ERR1913218	PRJEB17784	Germany	Europe	‒
ERR1913219	PRJEB17784	Germany	Europe	‒
ERR1913220	PRJEB17784	Germany	Europe	‒
ERR1913221	PRJEB17784	Germany	Europe	‒
ERR1913222	PRJEB17784	Germany	Europe	‒
ERR1913223	PRJEB17784	Germany	Europe	‒
ERR1913228	PRJEB17784	Germany	Europe	‒
ERR1913232	PRJEB17784	Germany	Europe	‒
ERR1913233	PRJEB17784	Germany	Europe	‒
ERR1913234	PRJEB17784	Germany	Europe	‒
ERR1913235	PRJEB17784	Germany	Europe	‒
ERR1913236	PRJEB17784	Germany	Europe	‒
ERR1913237	PRJEB17784	Germany	Europe	‒
ERR1913238	PRJEB17784	Germany	Europe	‒
ERR1913246	PRJEB17784	Germany	Europe	‒
ERR1913247	PRJEB17784	Germany	Europe	‒
ERR1913248	PRJEB17784	Germany	Europe	‒
ERR1913252	PRJEB17784	Germany	Europe	‒
ERR1913253	PRJEB17784	Germany	Europe	‒
ERR1913254	PRJEB17784	Germany	Europe	‒
ERR1913255	PRJEB17784	Germany	Europe	‒
ERR1913268	PRJEB17784	Germany	Europe	‒
ERR1913269	PRJEB17784	Germany	Europe	‒
ERR1913270	PRJEB17784	Germany	Europe	‒
ERR1913271	PRJEB17784	Germany	Europe	‒
ERR1913276	PRJEB17784	Germany	Europe	‒
ERR1913277	PRJEB17784	Germany	Europe	‒
ERR1913278	PRJEB17784	Germany	Europe	‒
ERR1913279	PRJEB17784	Germany	Europe	‒
ERR1913292	PRJEB17784	Germany	Europe	‒
ERR1913293	PRJEB17784	Germany	Europe	‒
ERR1913294	PRJEB17784	Germany	Europe	‒
ERR1913295	PRJEB17784	Germany	Europe	‒
ERR1913300	PRJEB17784	Germany	Europe	‒
ERR1913301	PRJEB17784	Germany	Europe	‒
ERR1913302	PRJEB17784	Germany	Europe	‒
ERR1913303	PRJEB17784	Germany	Europe	‒
ERR1913304	PRJEB17784	Germany	Europe	‒
ERR1913305	PRJEB17784	Germany	Europe	‒
ERR1913306	PRJEB17784	Germany	Europe	‒
ERR1913307	PRJEB17784	Germany	Europe	‒
ERR1913308	PRJEB17784	Germany	Europe	‒
ERR1913309	PRJEB17784	Germany	Europe	‒
ERR1913310	PRJEB17784	Germany	Europe	‒
ERR1913318	PRJEB17784	Germany	Europe	‒
ERR2017411	PRJEB21528	China	Asia	52
ERR2017412	PRJEB21528	China	Asia	53
ERR2017413	PRJEB21528	China	Asia	48
ERR2017414	PRJEB21528	China	Asia	53
ERR2017415	PRJEB21528	China	Asia	53
ERR2017416	PRJEB21528	China	Asia	60
ERR2017417	PRJEB21528	China	Asia	69
ERR2017418	PRJEB21528	China	Asia	61
ERR2017419	PRJEB21528	China	Asia	44
ERR2017420	PRJEB21528	China	Asia	56
ERR2017421	PRJEB21528	China	Asia	54
ERR2017422	PRJEB21528	China	Asia	41
ERR2017423	PRJEB21528	China	Asia	55
ERR2017424	PRJEB21528	China	Asia	50
ERR2017425	PRJEB21528	China	Asia	39
ERR2017426	PRJEB21528	China	Asia	40
ERR2017427	PRJEB21528	China	Asia	55
ERR2017428	PRJEB21528	China	Asia	54
ERR2017429	PRJEB21528	China	Asia	67
ERR2017430	PRJEB21528	China	Asia	67
ERR2017431	PRJEB21528	China	Asia	38
ERR2017432	PRJEB21528	China	Asia	45
ERR2017433	PRJEB21528	China	Asia	56
ERR2017434	PRJEB21528	China	Asia	53
ERR2017435	PRJEB21528	China	Asia	52
ERR2017436	PRJEB21528	China	Asia	55
ERR2017437	PRJEB21528	China	Asia	52
ERR2017438	PRJEB21528	China	Asia	47
ERR2017439	PRJEB21528	China	Asia	55
ERR2017440	PRJEB21528	China	Asia	50
ERR2017441	PRJEB21528	China	Asia	56
ERR2017442	PRJEB21528	China	Asia	58
ERR2017443	PRJEB21528	China	Asia	70
ERR2017444	PRJEB21528	China	Asia	60
ERR2017445	PRJEB21528	China	Asia	46
ERR2017446	PRJEB21528	China	Asia	61
ERR2017447	PRJEB21528	China	Asia	40
ERR2017448	PRJEB21528	China	Asia	43
ERR2017449	PRJEB21528	China	Asia	60
ERR2017450	PRJEB21528	China	Asia	52
ERR2017451	PRJEB21528	China	Asia	54
ERR2017452	PRJEB21528	China	Asia	57
ERR2017453	PRJEB21528	China	Asia	56
ERR2017454	PRJEB21528	China	Asia	53
ERR2017455	PRJEB21528	China	Asia	59
ERR2017456	PRJEB21528	China	Asia	57
ERR2017457	PRJEB21528	China	Asia	50
ERR2017458	PRJEB21528	China	Asia	62
ERR2017459	PRJEB21528	China	Asia	50
ERR2017460	PRJEB21528	China	Asia	55
ERR2017461	PRJEB21528	China	Asia	74
ERR2017462	PRJEB21528	China	Asia	73
ERR2017463	PRJEB21528	China	Asia	72
ERR2017464	PRJEB21528	China	Asia	65
ERR2017465	PRJEB21528	China	Asia	77
ERR2017466	PRJEB21528	China	Asia	84
ERR2017467	PRJEB21528	China	Asia	74
ERR2017468	PRJEB21528	China	Asia	69
ERR2017469	PRJEB21528	China	Asia	65
ERR2017470	PRJEB21528	China	Asia	67
ERR2017471	PRJEB21528	China	Asia	65
ERR2017472	PRJEB21528	China	Asia	51
ERR2017473	PRJEB21528	China	Asia	54
ERR2017474	PRJEB21528	China	Asia	53
ERR2017475	PRJEB21528	China	Asia	51
ERR2017476	PRJEB21528	China	Asia	61
ERR2017477	PRJEB21528	China	Asia	61
ERR2017478	PRJEB21528	China	Asia	59
ERR2017479	PRJEB21528	China	Asia	62
ERR2017480	PRJEB21528	China	Asia	57
ERR2017481	PRJEB21528	China	Asia	58
ERR2017482	PRJEB21528	China	Asia	60
ERR2017483	PRJEB21528	China	Asia	58
ERR2017484	PRJEB21528	China	Asia	70
ERR2017485	PRJEB21528	China	Asia	66
ERR2017486	PRJEB21528	China	Asia	57
ERR2017487	PRJEB21528	China	Asia	56
ERR2017488	PRJEB21528	China	Asia	64
ERR2017489	PRJEB21528	China	Asia	56
ERR2017490	PRJEB21528	China	Asia	59
ERR2017491	PRJEB21528	China	Asia	67
ERR2017492	PRJEB21528	China	Asia	59
ERR2017493	PRJEB21528	China	Asia	58
ERR2017494	PRJEB21528	China	Asia	57
ERR2017495	PRJEB21528	China	Asia	53
ERR2017496	PRJEB21528	China	Asia	50
ERR2017497	PRJEB21528	China	Asia	59
ERR2017498	PRJEB21528	China	Asia	51
ERR2017499	PRJEB21528	China	Asia	69
ERR2017500	PRJEB21528	China	Asia	65
ERR2017501	PRJEB21528	China	Asia	62
ERR2017502	PRJEB21528	China	Asia	53
ERR2017503	PRJEB21528	China	Asia	58
ERR2017504	PRJEB21528	China	Asia	57
ERR2017505	PRJEB21528	China	Asia	61
ERR2017506	PRJEB21528	China	Asia	55
ERR2017507	PRJEB21528	China	Asia	59
ERR2017508	PRJEB21528	China	Asia	63
ERR2017509	PRJEB21528	China	Asia	65
ERR2017510	PRJEB21528	China	Asia	59
ERR2017511	PRJEB21528	China	Asia	65
ERR2017512	PRJEB21528	China	Asia	64
ERR2017513	PRJEB21528	China	Asia	59
ERR2017514	PRJEB21528	China	Asia	62
ERR2017515	PRJEB21528	China	Asia	53
ERR2017516	PRJEB21528	China	Asia	61
ERR2017517	PRJEB21528	China	Asia	61
ERR2017518	PRJEB21528	China	Asia	68
ERR2017519	PRJEB21528	China	Asia	80
ERR2017520	PRJEB21528	China	Asia	71
ERR2017521	PRJEB21528	China	Asia	74
ERR2017522	PRJEB21528	China	Asia	65
ERR2017523	PRJEB21528	China	Asia	66
ERR2017524	PRJEB21528	China	Asia	79
ERR2017525	PRJEB21528	China	Asia	70
ERR2017526	PRJEB21528	China	Asia	66
ERR2017527	PRJEB21528	China	Asia	65
ERR2017528	PRJEB21528	China	Asia	74
ERR2017529	PRJEB21528	China	Asia	79
ERR2017530	PRJEB21528	China	Asia	69
ERR2017531	PRJEB21528	China	Asia	107
ERR2017532	PRJEB21528	China	Asia	‒
ERR2017533	PRJEB21528	China	Asia	63
ERR2017534	PRJEB21528	China	Asia	56
ERR2017535	PRJEB21528	China	Asia	58
ERR2017536	PRJEB21528	China	Asia	65
ERR2017537	PRJEB21528	China	Asia	57
ERR2017538	PRJEB21528	China	Asia	‒
ERR2017539	PRJEB21528	China	Asia	‒
ERR2017540	PRJEB21528	China	Asia	54
ERR2017541	PRJEB21528	China	Asia	56
ERR2017542	PRJEB21528	China	Asia	58
ERR2017543	PRJEB21528	China	Asia	51
ERR2017544	PRJEB21528	China	Asia	56
ERR2017545	PRJEB21528	China	Asia	66
ERR2017546	PRJEB21528	China	Asia	66
ERR2017547	PRJEB21528	China	Asia	57
ERR2017548	PRJEB21528	China	Asia	58
ERR2017549	PRJEB21528	China	Asia	57
ERR2017550	PRJEB21528	China	Asia	58
ERR2017551	PRJEB21528	China	Asia	58
ERR2017552	PRJEB21528	China	Asia	69
ERR2017553	PRJEB21528	China	Asia	68
ERR2017554	PRJEB21528	China	Asia	63
ERR2017555	PRJEB21528	China	Asia	62
ERR2017556	PRJEB21528	China	Asia	67
ERR2017557	PRJEB21528	China	Asia	61
ERR2017558	PRJEB21528	China	Asia	55
ERR2017559	PRJEB21528	China	Asia	56
ERR2017560	PRJEB21528	China	Asia	61
ERR2017561	PRJEB21528	China	Asia	55
ERR2017562	PRJEB21528	China	Asia	56
ERR2017563	PRJEB21528	China	Asia	107
ERR2017564	PRJEB21528	China	Asia	62
ERR2017565	PRJEB21528	China	Asia	59
ERR2017566	PRJEB21528	China	Asia	61
ERR2017567	PRJEB21528	China	Asia	57
ERR2017568	PRJEB21528	China	Asia	107
ERR2017569	PRJEB21528	China	Asia	62
ERR2017570	PRJEB21528	China	Asia	61
ERR2017571	PRJEB21528	China	Asia	61
ERR2017572	PRJEB21528	China	Asia	62
ERR2017573	PRJEB21528	China	Asia	63
ERR2017574	PRJEB21528	China	Asia	62
ERR2017575	PRJEB21528	China	Asia	61
ERR2017576	PRJEB21528	China	Asia	‒
ERR2017577	PRJEB21528	China	Asia	65
ERR2017578	PRJEB21528	China	Asia	‒
ERR2017579	PRJEB21528	China	Asia	‒
ERR2017580	PRJEB21528	China	Asia	‒
ERR2017581	PRJEB21528	China	Asia	56
ERR2017582	PRJEB21528	China	Asia	61
ERR2017583	PRJEB21528	China	Asia	61
ERR2017584	PRJEB21528	China	Asia	56
ERR2017585	PRJEB21528	China	Asia	65
ERR2017586	PRJEB21528	China	Asia	58
ERR2017587	PRJEB21528	China	Asia	60
ERR2017588	PRJEB21528	China	Asia	55
ERR2017589	PRJEB21528	China	Asia	57
ERR2017590	PRJEB21528	China	Asia	61
ERR2017591	PRJEB21528	China	Asia	59
ERR2017592	PRJEB21528	China	Asia	59
ERR2017593	PRJEB21528	China	Asia	54
ERR2017594	PRJEB21528	China	Asia	62
ERR2017595	PRJEB21528	China	Asia	63
ERR2017596	PRJEB21528	China	Asia	60
ERR2017597	PRJEB21528	China	Asia	62
ERR2205743	PRJEB23662	China	Asia	‒
ERR2205744	PRJEB23662	China	Asia	‒
ERR2205745	PRJEB23662	China	Asia	‒
ERR2205746	PRJEB23662	China	Asia	‒
ERR2205747	PRJEB23662	China	Asia	‒
ERR2205748	PRJEB23662	China	Asia	‒
ERR2205749	PRJEB23662	China	Asia	‒
ERR2205750	PRJEB23662	China	Asia	‒
ERR2205751	PRJEB23662	China	Asia	‒
ERR2205752	PRJEB23662	China	Asia	‒
ERR2205753	PRJEB23662	China	Asia	‒
ERR2205754	PRJEB23662	China	Asia	‒
ERR2205755	PRJEB23662	China	Asia	‒
ERR2205756	PRJEB23662	China	Asia	‒
ERR2205757	PRJEB23662	China	Asia	‒
ERR2205758	PRJEB23662	China	Asia	‒
ERR2205759	PRJEB23662	China	Asia	‒
ERR2205760	PRJEB23662	China	Asia	‒
ERR2205761	PRJEB23662	China	Asia	‒
ERR2205762	PRJEB23662	China	Asia	‒
ERR2205763	PRJEB23662	China	Asia	‒
ERR2205764	PRJEB23662	China	Asia	‒
ERR2205765	PRJEB23662	China	Asia	‒
ERR2205766	PRJEB23662	China	Asia	‒
ERR2205767	PRJEB23662	China	Asia	‒
ERR2205768	PRJEB23662	China	Asia	‒
ERR2205769	PRJEB23662	China	Asia	‒
ERR2205770	PRJEB23662	China	Asia	‒
ERR2205771	PRJEB23662	China	Asia	‒
ERR2205772	PRJEB23662	China	Asia	‒
ERR2205773	PRJEB23662	China	Asia	‒
ERR2205774	PRJEB23662	China	Asia	‒
ERR2205775	PRJEB23662	China	Asia	‒
ERR2205776	PRJEB23662	China	Asia	‒
ERR2205777	PRJEB23662	China	Asia	‒
ERR2205778	PRJEB23662	China	Asia	‒
ERR2205779	PRJEB23662	China	Asia	‒
ERR2205780	PRJEB23662	China	Asia	‒
ERR2205781	PRJEB23662	China	Asia	‒
ERR2205782	PRJEB23662	China	Asia	‒
ERR2205783	PRJEB23662	China	Asia	‒
ERR2205784	PRJEB23662	China	Asia	‒
ERR2205785	PRJEB23662	China	Asia	‒
ERR2205786	PRJEB23662	China	Asia	‒
ERR2205787	PRJEB23662	China	Asia	‒
ERR2205788	PRJEB23662	China	Asia	‒
ERR2205789	PRJEB23662	China	Asia	‒
ERR2205790	PRJEB23662	China	Asia	‒
ERR2205791	PRJEB23662	China	Asia	‒
ERR2205792	PRJEB23662	China	Asia	‒
ERR2205793	PRJEB23662	China	Asia	‒
ERR2205794	PRJEB23662	China	Asia	‒
ERR2205795	PRJEB23662	China	Asia	‒
ERR2205796	PRJEB23662	China	Asia	‒
ERR2205797	PRJEB23662	China	Asia	‒
ERR2205798	PRJEB23662	China	Asia	‒
ERR2205799	PRJEB23662	China	Asia	‒
ERR2205800	PRJEB23662	China	Asia	‒
ERR2205801	PRJEB23662	China	Asia	‒
ERR2205802	PRJEB23662	China	Asia	‒
ERR2205803	PRJEB23662	China	Asia	‒
ERR2205804	PRJEB23662	China	Asia	‒
ERR2205805	PRJEB23662	China	Asia	‒
ERR2205806	PRJEB23662	China	Asia	‒
ERR2205807	PRJEB23662	China	Asia	‒
ERR2205808	PRJEB23662	China	Asia	‒
ERR2205809	PRJEB23662	China	Asia	‒
ERR2205810	PRJEB23662	China	Asia	‒
ERR2205811	PRJEB23662	China	Asia	‒
ERR2205812	PRJEB23662	China	Asia	‒
ERR2205813	PRJEB23662	China	Asia	‒
ERR2205814	PRJEB23662	China	Asia	‒
ERR2205815	PRJEB23662	China	Asia	‒
ERR2205816	PRJEB23662	China	Asia	‒
ERR2205817	PRJEB23662	China	Asia	‒
ERR2205818	PRJEB23662	China	Asia	‒
ERR2205819	PRJEB23662	China	Asia	‒
ERR2205820	PRJEB23662	China	Asia	‒
ERR2205821	PRJEB23662	China	Asia	‒
ERR2205822	PRJEB23662	China	Asia	‒
ERR2205823	PRJEB23662	China	Asia	‒
ERR2205824	PRJEB23662	China	Asia	‒
ERR2205825	PRJEB23662	China	Asia	‒
ERR2205826	PRJEB23662	China	Asia	‒
ERR2205827	PRJEB23662	China	Asia	‒
ERR2205828	PRJEB23662	China	Asia	‒
ERR2205829	PRJEB23662	China	Asia	‒
ERR2205830	PRJEB23662	China	Asia	‒
ERR2205831	PRJEB23662	China	Asia	‒
ERR2205832	PRJEB23662	China	Asia	‒
ERR2205833	PRJEB23662	China	Asia	‒
ERR2205834	PRJEB23662	China	Asia	‒
ERR2205835	PRJEB23662	China	Asia	‒
ERR2205836	PRJEB23662	China	Asia	‒
ERR2205837	PRJEB23662	China	Asia	‒
ERR2205838	PRJEB23662	China	Asia	‒
ERR2205839	PRJEB23662	China	Asia	‒
ERR2205840	PRJEB23662	China	Asia	‒
ERR2205841	PRJEB23662	China	Asia	‒
ERR2205842	PRJEB23662	China	Asia	‒
ERR2262399	PRJEB24557	Switzerland	Europe	Average age of study subjects of 69 ± 1.7 years
ERR2262400	PRJEB24557	Switzerland	Europe	Average age of study subjects of 69 ± 1.7 years
ERR2262401	PRJEB24557	Switzerland	Europe	Average age of study subjects of 69 ± 1.7 years
ERR2262402	PRJEB24557	Switzerland	Europe	Average age of study subjects of 69 ± 1.7 years
ERR2262403	PRJEB24557	Switzerland	Europe	Average age of study subjects of 69 ± 1.7 years
ERR2262404	PRJEB24557	Switzerland	Europe	Average age of study subjects of 69 ± 1.7 years
ERR2262405	PRJEB24557	Switzerland	Europe	Average age of study subjects of 69 ± 1.7 years
ERR2262406	PRJEB24557	Switzerland	Europe	Average age of study subjects of 69 ± 1.7 years
ERR2262407	PRJEB24557	Switzerland	Europe	Average age of study subjects of 69 ± 1.7 years
ERR2262408	PRJEB24557	Switzerland	Europe	Average age of study subjects of 69 ± 1.7 years
ERR2262409	PRJEB24557	Switzerland	Europe	Average age of study subjects of 69 ± 1.7 years
ERR2262410	PRJEB24557	Switzerland	Europe	Average age of study subjects of 69 ± 1.7 years
ERR2262411	PRJEB24557	Switzerland	Europe	Average age of study subjects of 69 ± 1.7 years
ERR2262412	PRJEB24557	Switzerland	Europe	Average age of study subjects of 69 ± 1.7 years
ERR2262413	PRJEB24557	Switzerland	Europe	Average age of study subjects of 69 ± 1.7 years
ERR2262414	PRJEB24557	Switzerland	Europe	Average age of study subjects of 69 ± 1.7 years
ERR2262415	PRJEB24557	Switzerland	Europe	Average age of study subjects of 69 ± 1.7 years
ERR2262416	PRJEB24557	Switzerland	Europe	Average age of study subjects of 69 ± 1.7 years
ERR2262417	PRJEB24557	Switzerland	Europe	Average age of study subjects of 69 ± 1.7 years
ERR2262418	PRJEB24557	Switzerland	Europe	Average age of study subjects of 69 ± 1.7 years
ERR2262419	PRJEB24557	Switzerland	Europe	Average age of study subjects of 69 ± 1.7 years
ERR2262420	PRJEB24557	Switzerland	Europe	Average age of study subjects of 69 ± 1.7 years
ERR2262421	PRJEB24557	Switzerland	Europe	Average age of study subjects of 69 ± 1.7 years
ERR2262422	PRJEB24557	Switzerland	Europe	Average age of study subjects of 69 ± 1.7 years
ERR2262423	PRJEB24557	Switzerland	Europe	Average age of study subjects of 69 ± 1.7 years
ERR2262424	PRJEB24557	Switzerland	Europe	Average age of study subjects of 69 ± 1.7 years
ERR2262425	PRJEB24557	Switzerland	Europe	Average age of study subjects of 69 ± 1.7 years
ERR2262426	PRJEB24557	Switzerland	Europe	Average age of study subjects of 69 ± 1.7 years
ERR2262427	PRJEB24557	Switzerland	Europe	Average age of study subjects of 69 ± 1.7 years
ERR2262428	PRJEB24557	Switzerland	Europe	Average age of study subjects of 69 ± 1.7 years
ERR2391214	PRJEB25514	Italy	Europe	23
ERR2391215	PRJEB25514	Italy	Europe	22
ERR2391216	PRJEB25514	Italy	Europe	22
ERR2391217	PRJEB25514	Italy	Europe	21
ERR2391218	PRJEB25514	Italy	Europe	30
ERR2391219	PRJEB25514	Italy	Europe	104
ERR2391220	PRJEB25514	Italy	Europe	85
ERR2391221	PRJEB25514	Italy	Europe	106
ERR2391222	PRJEB25514	Italy	Europe	101
ERR2391223	PRJEB25514	Italy	Europe	22
ERR2391224	PRJEB25514	Italy	Europe	22
ERR2391225	PRJEB25514	Italy	Europe	102
ERR2391226	PRJEB25514	Italy	Europe	102
ERR2391227	PRJEB25514	Italy	Europe	102
ERR2391228	PRJEB25514	Italy	Europe	102
ERR3479091	PRJEB25514	Italy	Europe	100
ERR3501987	PRJEB25514	Italy	Europe	102
ERR3501988	PRJEB25514	Italy	Europe	101
ERR3501989	PRJEB25514	Italy	Europe	107
ERR3501990	PRJEB25514	Italy	Europe	99
ERR3501991	PRJEB25514	Italy	Europe	102
ERR3501992	PRJEB25514	Italy	Europe	100
ERR3501993	PRJEB25514	Italy	Europe	85
ERR3501994	PRJEB25514	Italy	Europe	103
ERR3501995	PRJEB25514	Italy	Europe	80
ERR3501996	PRJEB25514	Italy	Europe	31
ERR3501997	PRJEB25514	Italy	Europe	27
ERR3501998	PRJEB25514	Italy	Europe	27
ERR3501999	PRJEB25514	Italy	Europe	33
ERR3502000	PRJEB25514	Italy	Europe	25
ERR3502001	PRJEB25514	Italy	Europe	30
ERR3502002	PRJEB25514	Italy	Europe	21
ERR3502003	PRJEB25514	Italy	Europe	83
ERR3502004	PRJEB25514	Italy	Europe	85
ERR3502005	PRJEB25514	Italy	Europe	82
ERR3502006	PRJEB25514	Italy	Europe	88
ERR3502007	PRJEB25514	Italy	Europe	78
ERR3502008	PRJEB25514	Italy	Europe	78
ERR3502009	PRJEB25514	Italy	Europe	101
ERR3502010	PRJEB25514	Italy	Europe	101
ERR3502011	PRJEB25514	Italy	Europe	73
ERR3502012	PRJEB25514	Italy	Europe	70
ERR3502013	PRJEB25514	Italy	Europe	100
ERR3502014	PRJEB25514	Italy	Europe	24
ERR3502015	PRJEB25514	Italy	Europe	23
ERR3502016	PRJEB25514	Italy	Europe	75
ERR3502017	PRJEB25514	Italy	Europe	30
ERR3502018	PRJEB25514	Italy	Europe	68
ERR3502019	PRJEB25514	Italy	Europe	76
ERR3502020	PRJEB25514	Italy	Europe	74
ERR3502021	PRJEB25514	Italy	Europe	81
ERR3502022	PRJEB25514	Italy	Europe	69
ERR3502023	PRJEB25514	Italy	Europe	68
ERR3502024	PRJEB25514	Italy	Europe	69
ERR3502025	PRJEB25514	Italy	Europe	71
ERR3502026	PRJEB25514	Italy	Europe	84
ERR3502027	PRJEB25514	Italy	Europe	69
ERR3502028	PRJEB25514	Italy	Europe	85
ERR3502029	PRJEB25514	Italy	Europe	100
ERR2753098	PRJEB28338	Ireland	Europe	‒
ERR2753099	PRJEB28338	Ireland	Europe	‒
ERR2753100	PRJEB28338	Ireland	Europe	‒
ERR2753101	PRJEB28338	Ireland	Europe	‒
ERR3021272	PRJEB28384	China	Asia	Average age of study subjects of 55 years
ERR3021273	PRJEB28384	China	Asia	Average age of study subjects of 55 years
ERR3021274	PRJEB28384	China	Asia	Average age of study subjects of 55 years
ERR3021275	PRJEB28384	China	Asia	Average age of study subjects of 55 years
ERR3021276	PRJEB28384	China	Asia	Average age of study subjects of 55 years
ERR3021277	PRJEB28384	China	Asia	Average age of study subjects of 55 years
ERR3021278	PRJEB28384	China	Asia	Average age of study subjects of 55 years
ERR3021279	PRJEB28384	China	Asia	Average age of study subjects of 55 years
ERR3021280	PRJEB28384	China	Asia	Average age of study subjects of 55 years
ERR3021281	PRJEB28384	China	Asia	Average age of study subjects of 55 years
ERR3021282	PRJEB28384	China	Asia	Average age of study subjects of 55 years
ERR3021283	PRJEB28384	China	Asia	Average age of study subjects of 55 years
ERR3021284	PRJEB28384	China	Asia	Average age of study subjects of 55 years
ERR3021285	PRJEB28384	China	Asia	Average age of study subjects of 55 years
ERR3021286	PRJEB28384	China	Asia	Average age of study subjects of 55 years
ERR3021287	PRJEB28384	China	Asia	Average age of study subjects of 55 years
ERR3021288	PRJEB28384	China	Asia	Average age of study subjects of 55 years
ERR3021289	PRJEB28384	China	Asia	Average age of study subjects of 55 years
ERR3021290	PRJEB28384	China	Asia	Average age of study subjects of 55 years
ERR3021291	PRJEB28384	China	Asia	Average age of study subjects of 55 years
ERR3021292	PRJEB28384	China	Asia	Average age of study subjects of 55 years
ERR3021293	PRJEB28384	China	Asia	Average age of study subjects of 55 years
ERR3021294	PRJEB28384	China	Asia	Average age of study subjects of 55 years
ERR3021295	PRJEB28384	China	Asia	Average age of study subjects of 55 years
ERR3021296	PRJEB28384	China	Asia	Average age of study subjects of 55 years
ERR3021297	PRJEB28384	China	Asia	Average age of study subjects of 55 years
ERR3021298	PRJEB28384	China	Asia	Average age of study subjects of 55 years
ERR3021299	PRJEB28384	China	Asia	Average age of study subjects of 55 years
ERR3021300	PRJEB28384	China	Asia	Average age of study subjects of 55 years
ERR3021301	PRJEB28384	China	Asia	Average age of study subjects of 55 years
ERR3021302	PRJEB28384	China	Asia	Average age of study subjects of 55 years
ERR3021303	PRJEB28384	China	Asia	Average age of study subjects of 55 years
ERR3021304	PRJEB28384	China	Asia	Average age of study subjects of 55 years
ERR3021305	PRJEB28384	China	Asia	Average age of study subjects of 55 years
ERR3021306	PRJEB28384	China	Asia	Average age of study subjects of 55 years
ERR3021307	PRJEB28384	China	Asia	Average age of study subjects of 55 years
ERR3021308	PRJEB28384	China	Asia	Average age of study subjects of 55 years
ERR3021309	PRJEB28384	China	Asia	Average age of study subjects of 55 years
ERR3021310	PRJEB28384	China	Asia	Average age of study subjects of 55 years
ERR3021311	PRJEB28384	China	Asia	Average age of study subjects of 55 years
ERR3021312	PRJEB28384	China	Asia	Average age of study subjects of 55 years
ERR3021313	PRJEB28384	China	Asia	Average age of study subjects of 55 years
ERR3021314	PRJEB28384	China	Asia	Average age of study subjects of 55 years
ERR3021315	PRJEB28384	China	Asia	Average age of study subjects of 55 years
ERR3021316	PRJEB28384	China	Asia	Average age of study subjects of 55 years
ERR3021317	PRJEB28384	China	Asia	Average age of study subjects of 55 years
ERR3021318	PRJEB28384	China	Asia	Average age of study subjects of 55 years
ERR3021319	PRJEB28384	China	Asia	Average age of study subjects of 55 years
ERR3021320	PRJEB28384	China	Asia	Average age of study subjects of 55 years
ERR3021321	PRJEB28384	China	Asia	Average age of study subjects of 55 years
ERR3597792	PRJEB30924	Germany	Europe	‒
ERR3597796	PRJEB30924	Germany	Europe	‒
ERR3597808	PRJEB30924	Germany	Europe	‒
ERR3597812	PRJEB30924	Germany	Europe	‒
ERR3607252	PRJEB33013	South Korea	Asia	‒
ERR3607253	PRJEB33013	South Korea	Asia	‒
ERR3607254	PRJEB33013	South Korea	Asia	‒
ERR3607255	PRJEB33013	South Korea	Asia	‒
ERR3607256	PRJEB33013	South Korea	Asia	‒
ERR3607257	PRJEB33013	South Korea	Asia	‒
ERR3607258	PRJEB33013	South Korea	Asia	‒
ERR3607259	PRJEB33013	South Korea	Asia	‒
ERR3607260	PRJEB33013	South Korea	Asia	‒
ERR3607261	PRJEB33013	South Korea	Asia	‒
ERR3607262	PRJEB33013	South Korea	Asia	‒
ERR3607263	PRJEB33013	South Korea	Asia	‒
ERR3607264	PRJEB33013	South Korea	Asia	‒
ERR3607265	PRJEB33013	South Korea	Asia	‒
ERR3607266	PRJEB33013	South Korea	Asia	‒
ERR3607267	PRJEB33013	South Korea	Asia	‒
ERR3607268	PRJEB33013	South Korea	Asia	‒
ERR3607269	PRJEB33013	South Korea	Asia	‒
ERR3607270	PRJEB33013	South Korea	Asia	‒
ERR3607271	PRJEB33013	South Korea	Asia	‒
ERR3607272	PRJEB33013	South Korea	Asia	‒
ERR3607273	PRJEB33013	South Korea	Asia	‒
ERR3607274	PRJEB33013	South Korea	Asia	‒
ERR3607275	PRJEB33013	South Korea	Asia	‒
ERR3607276	PRJEB33013	South Korea	Asia	‒
ERR3607277	PRJEB33013	South Korea	Asia	‒
ERR3607278	PRJEB33013	South Korea	Asia	‒
ERR3607279	PRJEB33013	South Korea	Asia	‒
ERR3607280	PRJEB33013	South Korea	Asia	‒
ERR3607281	PRJEB33013	South Korea	Asia	‒
ERR3607282	PRJEB33013	South Korea	Asia	‒
ERR3607283	PRJEB33013	South Korea	Asia	‒
ERR3607284	PRJEB33013	South Korea	Asia	‒
ERR3607285	PRJEB33013	South Korea	Asia	‒
ERR3607286	PRJEB33013	South Korea	Asia	‒
ERR3607287	PRJEB33013	South Korea	Asia	‒
ERR3607288	PRJEB33013	South Korea	Asia	‒
ERR3607289	PRJEB33013	South Korea	Asia	‒
ERR3607290	PRJEB33013	South Korea	Asia	‒
ERR3607291	PRJEB33013	South Korea	Asia	‒
ERR3607292	PRJEB33013	South Korea	Asia	‒
ERR3607293	PRJEB33013	South Korea	Asia	‒
ERR3607294	PRJEB33013	South Korea	Asia	‒
ERR3607295	PRJEB33013	South Korea	Asia	‒
ERR3607296	PRJEB33013	South Korea	Asia	‒
ERR3607297	PRJEB33013	South Korea	Asia	‒
ERR3607298	PRJEB33013	South Korea	Asia	‒
ERR3607299	PRJEB33013	South Korea	Asia	‒
ERR3607300	PRJEB33013	South Korea	Asia	‒
ERR3607301	PRJEB33013	South Korea	Asia	‒
ERR3607302	PRJEB33013	South Korea	Asia	‒
ERR3607303	PRJEB33013	South Korea	Asia	‒
ERR3607304	PRJEB33013	South Korea	Asia	‒
ERR3607305	PRJEB33013	South Korea	Asia	‒
ERR3607306	PRJEB33013	South Korea	Asia	‒
ERR3607307	PRJEB33013	South Korea	Asia	‒
ERR3607308	PRJEB33013	South Korea	Asia	‒
ERR3607309	PRJEB33013	South Korea	Asia	‒
ERR3607310	PRJEB33013	South Korea	Asia	‒
ERR3607311	PRJEB33013	South Korea	Asia	‒
ERR3607312	PRJEB33013	South Korea	Asia	‒
ERR3698110	PRJEB35615	Switzerland	Europe	Average age of study subjects of 75.3 ± 8.1 years
ERR3698111	PRJEB35615	Switzerland	Europe	Average age of study subjects of 75.3 ± 8.1 years
ERR3698112	PRJEB35615	Switzerland	Europe	Average age of study subjects of 75.3 ± 8.1 years
ERR3698113	PRJEB35615	Switzerland	Europe	Average age of study subjects of 75.3 ± 8.1 years
ERR3698114	PRJEB35615	Switzerland	Europe	Average age of study subjects of 75.3 ± 8.1 years
ERR3698115	PRJEB35615	Switzerland	Europe	Average age of study subjects of 75.3 ± 8.1 years
ERR3698116	PRJEB35615	Switzerland	Europe	Average age of study subjects of 75.3 ± 8.1 years
ERR3698117	PRJEB35615	Switzerland	Europe	Average age of study subjects of 75.3 ± 8.1 years
ERR3698118	PRJEB35615	Switzerland	Europe	Average age of study subjects of 75.3 ± 8.1 years
ERR3698119	PRJEB35615	Switzerland	Europe	Average age of study subjects of 75.3 ± 8.1 years
ERR3698120	PRJEB35615	Switzerland	Europe	Average age of study subjects of 75.3 ± 8.1 years
ERR3698121	PRJEB35615	Switzerland	Europe	Average age of study subjects of 75.3 ± 8.1 years
ERR3698122	PRJEB35615	Switzerland	Europe	Average age of study subjects of 75.3 ± 8.1 years
ERR3698123	PRJEB35615	Switzerland	Europe	Average age of study subjects of 75.3 ± 8.1 years
ERR3698124	PRJEB35615	Switzerland	Europe	Average age of study subjects of 75.3 ± 8.1 years
ERR3698125	PRJEB35615	Switzerland	Europe	Average age of study subjects of 75.3 ± 8.1 years
ERR3698126	PRJEB35615	Switzerland	Europe	Average age of study subjects of 75.3 ± 8.1 years
ERR3698127	PRJEB35615	Switzerland	Europe	Average age of study subjects of 75.3 ± 8.1 years
ERR3698128	PRJEB35615	Switzerland	Europe	Average age of study subjects of 75.3 ± 8.1 years
ERR3698129	PRJEB35615	Switzerland	Europe	Average age of study subjects of 75.3 ± 8.1 years
ERR3698130	PRJEB35615	Switzerland	Europe	Average age of study subjects of 75.3 ± 8.1 years
ERR3698131	PRJEB35615	Switzerland	Europe	Average age of study subjects of 75.3 ± 8.1 years
ERR3698132	PRJEB35615	Switzerland	Europe	Average age of study subjects of 75.3 ± 8.1 years
ERR3698133	PRJEB35615	Switzerland	Europe	Average age of study subjects of 75.3 ± 8.1 years
ERR3698134	PRJEB35615	Switzerland	Europe	Average age of study subjects of 75.3 ± 8.1 years
ERR3698135	PRJEB35615	Switzerland	Europe	Average age of study subjects of 75.3 ± 8.1 years
ERR3698136	PRJEB35615	Switzerland	Europe	Average age of study subjects of 75.3 ± 8.1 years
ERR3698137	PRJEB35615	Switzerland	Europe	Average age of study subjects of 75.3 ± 8.1 years
ERR3698138	PRJEB35615	Switzerland	Europe	Average age of study subjects of 75.3 ± 8.1 years
ERR3698139	PRJEB35615	Switzerland	Europe	Average age of study subjects of 75.3 ± 8.1 years
ERR3698140	PRJEB35615	Switzerland	Europe	Average age of study subjects of 75.3 ± 8.1 years
ERR3698141	PRJEB35615	Switzerland	Europe	Average age of study subjects of 75.3 ± 8.1 years
ERR3698142	PRJEB35615	Switzerland	Europe	Average age of study subjects of 75.3 ± 8.1 years
ERR3957678	PRJEB36820	Ireland	Europe	45
ERR3957679	PRJEB36820	Ireland	Europe	52
ERR3957680	PRJEB36820	Ireland	Europe	48
ERR3957681	PRJEB36820	Ireland	Europe	41
ERR3957682	PRJEB36820	Ireland	Europe	36
ERR3957683	PRJEB36820	Ireland	Europe	40
ERR3957684	PRJEB36820	Ireland	Europe	29
ERR3957685	PRJEB36820	Ireland	Europe	24
ERR3957686	PRJEB36820	Ireland	Europe	25
ERR3957687	PRJEB36820	Ireland	Europe	28
ERR3957688	PRJEB36820	Ireland	Europe	55
ERR3957689	PRJEB36820	Ireland	Europe	30
ERR3957690	PRJEB36820	Ireland	Europe	29
ERR3957691	PRJEB36820	Ireland	Europe	34
ERR3957692	PRJEB36820	Ireland	Europe	51
ERR3957693	PRJEB36820	Ireland	Europe	34
ERR3957694	PRJEB36820	Ireland	Europe	58
ERR3957695	PRJEB36820	Ireland	Europe	48
ERR3957696	PRJEB36820	Ireland	Europe	28
ERR3957697	PRJEB36820	Ireland	Europe	37
ERR3957698	PRJEB36820	Ireland	Europe	72
ERR3957699	PRJEB36820	Ireland	Europe	48
ERR3957700	PRJEB36820	Ireland	Europe	55
ERR3957701	PRJEB36820	Ireland	Europe	18
ERR3957702	PRJEB36820	Ireland	Europe	38
ERR3957703	PRJEB36820	Ireland	Europe	67
ERR3957704	PRJEB36820	Ireland	Europe	56
ERR3957705	PRJEB36820	Ireland	Europe	50
ERR3957706	PRJEB36820	Ireland	Europe	57
ERR3957707	PRJEB36820	Ireland	Europe	18
ERR3957708	PRJEB36820	Ireland	Europe	59
ERR3957709	PRJEB36820	Ireland	Europe	25
ERR3957710	PRJEB36820	Ireland	Europe	57
ERR3957711	PRJEB36820	Ireland	Europe	57
ERR3957712	PRJEB36820	Ireland	Europe	37
ERR3957713	PRJEB36820	Ireland	Europe	37
ERR3957714	PRJEB36820	Ireland	Europe	19
ERR3957715	PRJEB36820	Ireland	Europe	22
ERR3957716	PRJEB36820	Ireland	Europe	42
ERR3957717	PRJEB36820	Ireland	Europe	45
ERR3957718	PRJEB36820	Ireland	Europe	48
ERR3957719	PRJEB36820	Ireland	Europe	52
ERR3957720	PRJEB36820	Ireland	Europe	52
ERR3957721	PRJEB36820	Ireland	Europe	18
ERR3957722	PRJEB36820	Ireland	Europe	34
ERR3957723	PRJEB36820	Ireland	Europe	33
ERR3957724	PRJEB36820	Ireland	Europe	36
ERR3957725	PRJEB36820	Ireland	Europe	36
ERR3957726	PRJEB36820	Ireland	Europe	45
ERR3957727	PRJEB36820	Ireland	Europe	42
ERR3957728	PRJEB36820	Ireland	Europe	19
ERR3957729	PRJEB36820	Ireland	Europe	20
ERR3957730	PRJEB36820	Ireland	Europe	18
ERR3957731	PRJEB36820	Ireland	Europe	50
ERR3957732	PRJEB36820	Ireland	Europe	49
ERR3957733	PRJEB36820	Ireland	Europe	25
ERR3957734	PRJEB36820	Ireland	Europe	51
ERR3957735	PRJEB36820	Ireland	Europe	50
ERR3957736	PRJEB36820	Ireland	Europe	26
ERR3957737	PRJEB36820	Ireland	Europe	24
ERR3957738	PRJEB36820	Ireland	Europe	35
ERR3957739	PRJEB36820	Ireland	Europe	47
ERR3957740	PRJEB36820	Ireland	Europe	23
ERR3957741	PRJEB36820	Ireland	Europe	59
ERR3957742	PRJEB36820	Ireland	Europe	49
ERR3957743	PRJEB36820	Ireland	Europe	36
ERR3957744	PRJEB36820	Ireland	Europe	39
ERR3957745	PRJEB36820	Ireland	Europe	26
ERR3957746	PRJEB36820	Ireland	Europe	47
ERR3957747	PRJEB36820	Ireland	Europe	46
ERR3957748	PRJEB36820	Ireland	Europe	21
ERR3957749	PRJEB36820	Ireland	Europe	54
ERR3957750	PRJEB36820	Ireland	Europe	61
ERR3957751	PRJEB36820	Ireland	Europe	24
ERR3957752	PRJEB36820	Ireland	Europe	38
ERR3957753	PRJEB36820	Ireland	Europe	48
ERR3957754	PRJEB36820	Ireland	Europe	52
ERR3957755	PRJEB36820	Ireland	Europe	39
ERR3957756	PRJEB36820	Ireland	Europe	32
ERR3957757	PRJEB36820	Ireland	Europe	53
ERR3957758	PRJEB36820	Ireland	Europe	29
ERR3957759	PRJEB36820	Ireland	Europe	46
ERR3957760	PRJEB36820	Ireland	Europe	58
ERR3957761	PRJEB36820	Ireland	Europe	37
ERR3957762	PRJEB36820	Ireland	Europe	46
ERR3957763	PRJEB36820	Ireland	Europe	18
ERR3957764	PRJEB36820	Ireland	Europe	57
ERR3957765	PRJEB36820	Ireland	Europe	29
ERR3957766	PRJEB36820	Ireland	Europe	55
ERR3957767	PRJEB36820	Ireland	Europe	31
ERR3957768	PRJEB36820	Ireland	Europe	34
ERR3957769	PRJEB36820	Ireland	Europe	30
ERR3957770	PRJEB36820	Ireland	Europe	47
ERR3957771	PRJEB36820	Ireland	Europe	49
ERR3957772	PRJEB36820	Ireland	Europe	18
ERR3957773	PRJEB36820	Ireland	Europe	32
ERR3957774	PRJEB36820	Ireland	Europe	59
ERR3957775	PRJEB36820	Ireland	Europe	29
ERR3957776	PRJEB36820	Ireland	Europe	34
ERR3957777	PRJEB36820	Ireland	Europe	25
ERR3957778	PRJEB36820	Ireland	Europe	22
ERR3957779	PRJEB36820	Ireland	Europe	25
ERR3957780	PRJEB36820	Ireland	Europe	35
ERR3957781	PRJEB36820	Ireland	Europe	56
ERR3957782	PRJEB36820	Ireland	Europe	20
ERR3957783	PRJEB36820	Ireland	Europe	25
ERR3957784	PRJEB36820	Ireland	Europe	28
ERR3957785	PRJEB36820	Ireland	Europe	28
ERR3957786	PRJEB36820	Ireland	Europe	27
ERR3957787	PRJEB36820	Ireland	Europe	40
ERR3957788	PRJEB36820	Ireland	Europe	60
ERR3957789	PRJEB36820	Ireland	Europe	59
ERR3957790	PRJEB36820	Ireland	Europe	29
ERR3957791	PRJEB36820	Ireland	Europe	25
ERR3957792	PRJEB36820	Ireland	Europe	38
ERR3957793	PRJEB36820	Ireland	Europe	34
ERR3957794	PRJEB36820	Ireland	Europe	31
ERR3957795	PRJEB36820	Ireland	Europe	22
ERR4507575	PRJEB39813	Singapore	Asia	55
ERR4507576	PRJEB39813	Singapore	Asia	56
ERR4507577	PRJEB39813	Singapore	Asia	66
ERR4507578	PRJEB39813	Singapore	Asia	39
ERR4507579	PRJEB39813	Singapore	Asia	61
ERR4507580	PRJEB39813	Singapore	Asia	32
ERR4507581	PRJEB39813	Singapore	Asia	60
ERR4507582	PRJEB39813	Singapore	Asia	35
ERR4507583	PRJEB39813	Singapore	Asia	21
ERR4507584	PRJEB39813	Singapore	Asia	50
ERR4507585	PRJEB39813	Singapore	Asia	32
ERR4507586	PRJEB39813	Singapore	Asia	56
ERR4507587	PRJEB39813	Singapore	Asia	51
ERR4507588	PRJEB39813	Singapore	Asia	27
ERR4507589	PRJEB39813	Singapore	Asia	26
ERR4507590	PRJEB39813	Singapore	Asia	30
ERR4507591	PRJEB39813	Singapore	Asia	49
ERR4507592	PRJEB39813	Singapore	Asia	31
ERR4507593	PRJEB39813	Singapore	Asia	30
ERR4507594	PRJEB39813	Singapore	Asia	39
ERR4507595	PRJEB39813	Singapore	Asia	22
ERR4507596	PRJEB39813	Singapore	Asia	46
ERR4507597	PRJEB39813	Singapore	Asia	35
ERR4507598	PRJEB39813	Singapore	Asia	21
ERR4507599	PRJEB39813	Singapore	Asia	41
ERR5981981	PRJEB44737	Netherlands	Europe	‒
ERR5981982	PRJEB44737	Netherlands	Europe	‒
ERR5981983	PRJEB44737	Netherlands	Europe	‒
ERR5981984	PRJEB44737	Netherlands	Europe	‒
ERR5981985	PRJEB44737	Netherlands	Europe	‒
ERR5981986	PRJEB44737	Netherlands	Europe	‒
ERR5981987	PRJEB44737	Netherlands	Europe	‒
ERR5981988	PRJEB44737	Netherlands	Europe	‒
ERR5981989	PRJEB44737	Netherlands	Europe	‒
ERR5981990	PRJEB44737	Netherlands	Europe	‒
ERR5981991	PRJEB44737	Netherlands	Europe	‒
ERR5981992	PRJEB44737	Netherlands	Europe	‒
ERR5981993	PRJEB44737	Netherlands	Europe	‒
ERR5981994	PRJEB44737	Netherlands	Europe	‒
ERR5981995	PRJEB44737	Netherlands	Europe	‒
ERR5981996	PRJEB44737	Netherlands	Europe	‒
ERR5981997	PRJEB44737	Netherlands	Europe	‒
ERR5981998	PRJEB44737	Netherlands	Europe	‒
ERR5981999	PRJEB44737	Netherlands	Europe	‒
ERR5982000	PRJEB44737	Netherlands	Europe	‒
ERR5982001	PRJEB44737	Netherlands	Europe	‒
ERR5982002	PRJEB44737	Netherlands	Europe	‒
ERR5982003	PRJEB44737	Netherlands	Europe	‒
ERR5982004	PRJEB44737	Netherlands	Europe	‒
ERR5982005	PRJEB44737	Netherlands	Europe	‒
ERR5982006	PRJEB44737	Netherlands	Europe	‒
ERR5982007	PRJEB44737	Netherlands	Europe	‒
ERR5982008	PRJEB44737	Netherlands	Europe	‒
ERR5982009	PRJEB44737	Netherlands	Europe	‒
ERR5982010	PRJEB44737	Netherlands	Europe	‒
ERR5982011	PRJEB44737	Netherlands	Europe	‒
ERR5982012	PRJEB44737	Netherlands	Europe	‒
ERR5982013	PRJEB44737	Netherlands	Europe	‒
ERR5982014	PRJEB44737	Netherlands	Europe	‒
ERR5982015	PRJEB44737	Netherlands	Europe	‒
ERR5982016	PRJEB44737	Netherlands	Europe	‒
ERR5982017	PRJEB44737	Netherlands	Europe	‒
ERR5982018	PRJEB44737	Netherlands	Europe	‒
ERR505083	PRJEB6092	Australia	Oceania	‒
ERR505084	PRJEB6092	Australia	Oceania	‒
ERR505085	PRJEB6092	Australia	Oceania	‒
ERR505086	PRJEB6092	Australia	Oceania	‒
ERR505087	PRJEB6092	Australia	Oceania	‒
ERR505088	PRJEB6092	Australia	Oceania	‒
ERR505089	PRJEB6092	Australia	Oceania	‒
ERR505090	PRJEB6092	Australia	Oceania	‒
ERR505091	PRJEB6092	Australia	Oceania	‒
ERR505092	PRJEB6092	Australia	Oceania	‒
ERR505093	PRJEB6092	Australia	Oceania	‒
ERR505094	PRJEB6092	Australia	Oceania	‒
ERR505095	PRJEB6092	Australia	Oceania	‒
ERR505096	PRJEB6092	Australia	Oceania	‒
ERR505097	PRJEB6092	Australia	Oceania	‒
ERR505098	PRJEB6092	Australia	Oceania	‒
ERR505099	PRJEB6092	Australia	Oceania	‒
ERR505100	PRJEB6092	Australia	Oceania	‒
ERR505101	PRJEB6092	Australia	Oceania	‒
ERR505102	PRJEB6092	Australia	Oceania	‒
ERR505103	PRJEB6092	Australia	Oceania	‒
ERR505104	PRJEB6092	Australia	Oceania	‒
ERR505105	PRJEB6092	Australia	Oceania	‒
ERR505106	PRJEB6092	Australia	Oceania	‒
ERR747972	PRJEB8347	Germany	Europe	52
ERR748056	PRJEB8347	Germany	Europe	37
ERR748114	PRJEB8347	Germany	Europe	35
ERR748130	PRJEB8347	Germany	Europe	33
ERR748154	PRJEB8347	Germany	Europe	40
ERR748211	PRJEB8347	Germany	Europe	37
ERR748240	PRJEB8347	Germany	Europe	30
ERR911953	PRJEB9576	United Kingdom	Europe	Average age of study subjects of 61 years (Range 36-80)
ERR911954	PRJEB9576	United Kingdom	Europe	Average age of study subjects of 61 years (Range 36-80)
ERR911955	PRJEB9576	United Kingdom	Europe	Average age of study subjects of 61 years (Range 36-80)
ERR911956	PRJEB9576	United Kingdom	Europe	Average age of study subjects of 61 years (Range 36-80)
ERR911957	PRJEB9576	United Kingdom	Europe	Average age of study subjects of 61 years (Range 36-80)
ERR911958	PRJEB9576	United Kingdom	Europe	Average age of study subjects of 61 years (Range 36-80)
ERR911959	PRJEB9576	United Kingdom	Europe	Average age of study subjects of 61 years (Range 36-80)
ERR911960	PRJEB9576	United Kingdom	Europe	Average age of study subjects of 61 years (Range 36-80)
ERR911961	PRJEB9576	United Kingdom	Europe	Average age of study subjects of 61 years (Range 36-80)
ERR911962	PRJEB9576	United Kingdom	Europe	Average age of study subjects of 61 years (Range 36-80)
ERR911963	PRJEB9576	United Kingdom	Europe	Average age of study subjects of 61 years (Range 36-80)
ERR911964	PRJEB9576	United Kingdom	Europe	Average age of study subjects of 61 years (Range 36-80)
ERR911965	PRJEB9576	United Kingdom	Europe	Average age of study subjects of 61 years (Range 36-80)
ERR911966	PRJEB9576	United Kingdom	Europe	Average age of study subjects of 61 years (Range 36-80)
ERR911967	PRJEB9576	United Kingdom	Europe	Average age of study subjects of 61 years (Range 36-80)
ERR911968	PRJEB9576	United Kingdom	Europe	Average age of study subjects of 61 years (Range 36-80)
ERR911969	PRJEB9576	United Kingdom	Europe	Average age of study subjects of 61 years (Range 36-80)
ERR911970	PRJEB9576	United Kingdom	Europe	Average age of study subjects of 61 years (Range 36-80)
ERR911971	PRJEB9576	United Kingdom	Europe	Average age of study subjects of 61 years (Range 36-80)
ERR911972	PRJEB9576	United Kingdom	Europe	Average age of study subjects of 61 years (Range 36-80)
ERR911973	PRJEB9576	United Kingdom	Europe	Average age of study subjects of 61 years (Range 36-80)
ERR911974	PRJEB9576	United Kingdom	Europe	Average age of study subjects of 61 years (Range 36-80)
ERR911975	PRJEB9576	United Kingdom	Europe	Average age of study subjects of 61 years (Range 36-80)
ERR911976	PRJEB9576	United Kingdom	Europe	Average age of study subjects of 61 years (Range 36-80)
ERR911977	PRJEB9576	United Kingdom	Europe	Average age of study subjects of 61 years (Range 36-80)
ERR911978	PRJEB9576	United Kingdom	Europe	Average age of study subjects of 61 years (Range 36-80)
ERR911979	PRJEB9576	United Kingdom	Europe	Average age of study subjects of 61 years (Range 36-80)
ERR911980	PRJEB9576	United Kingdom	Europe	Average age of study subjects of 61 years (Range 36-80)
ERR911981	PRJEB9576	United Kingdom	Europe	Average age of study subjects of 61 years (Range 36-80)
ERR911982	PRJEB9576	United Kingdom	Europe	Average age of study subjects of 61 years (Range 36-80)
ERR911983	PRJEB9576	United Kingdom	Europe	Average age of study subjects of 61 years (Range 36-80)
ERR911984	PRJEB9576	United Kingdom	Europe	Average age of study subjects of 61 years (Range 36-80)
ERR911985	PRJEB9576	United Kingdom	Europe	Average age of study subjects of 61 years (Range 36-80)
ERR911986	PRJEB9576	United Kingdom	Europe	Average age of study subjects of 61 years (Range 36-80)
ERR911987	PRJEB9576	United Kingdom	Europe	Average age of study subjects of 61 years (Range 36-80)
ERR911988	PRJEB9576	United Kingdom	Europe	Average age of study subjects of 61 years (Range 36-80)
ERR911989	PRJEB9576	United Kingdom	Europe	Average age of study subjects of 61 years (Range 36-80)
ERR911990	PRJEB9576	United Kingdom	Europe	Average age of study subjects of 61 years (Range 36-80)
ERR911991	PRJEB9576	United Kingdom	Europe	Average age of study subjects of 61 years (Range 36-80)
ERR911992	PRJEB9576	United Kingdom	Europe	Average age of study subjects of 61 years (Range 36-80)
ERR911993	PRJEB9576	United Kingdom	Europe	Average age of study subjects of 61 years (Range 36-80)
ERR911994	PRJEB9576	United Kingdom	Europe	Average age of study subjects of 61 years (Range 36-80)
ERR911995	PRJEB9576	United Kingdom	Europe	Average age of study subjects of 61 years (Range 36-80)
ERR911996	PRJEB9576	United Kingdom	Europe	Average age of study subjects of 61 years (Range 36-80)
ERR911997	PRJEB9576	United Kingdom	Europe	Average age of study subjects of 61 years (Range 36-80)
ERR911998	PRJEB9576	United Kingdom	Europe	Average age of study subjects of 61 years (Range 36-80)
ERR911999	PRJEB9576	United Kingdom	Europe	Average age of study subjects of 61 years (Range 36-80)
ERR912000	PRJEB9576	United Kingdom	Europe	Average age of study subjects of 61 years (Range 36-80)
ERR912001	PRJEB9576	United Kingdom	Europe	Average age of study subjects of 61 years (Range 36-80)
ERR912002	PRJEB9576	United Kingdom	Europe	Average age of study subjects of 61 years (Range 36-80)
ERR912003	PRJEB9576	United Kingdom	Europe	Average age of study subjects of 61 years (Range 36-80)
ERR912004	PRJEB9576	United Kingdom	Europe	Average age of study subjects of 61 years (Range 36-80)
ERR912005	PRJEB9576	United Kingdom	Europe	Average age of study subjects of 61 years (Range 36-80)
ERR912006	PRJEB9576	United Kingdom	Europe	Average age of study subjects of 61 years (Range 36-80)
ERR912007	PRJEB9576	United Kingdom	Europe	Average age of study subjects of 61 years (Range 36-80)
ERR912008	PRJEB9576	United Kingdom	Europe	Average age of study subjects of 61 years (Range 36-80)
ERR912009	PRJEB9576	United Kingdom	Europe	Average age of study subjects of 61 years (Range 36-80)
ERR912010	PRJEB9576	United Kingdom	Europe	Average age of study subjects of 61 years (Range 36-80)
ERR912011	PRJEB9576	United Kingdom	Europe	Average age of study subjects of 61 years (Range 36-80)
ERR912012	PRJEB9576	United Kingdom	Europe	Average age of study subjects of 61 years (Range 36-80)
ERR912013	PRJEB9576	United Kingdom	Europe	Average age of study subjects of 61 years (Range 36-80)
ERR912014	PRJEB9576	United Kingdom	Europe	Average age of study subjects of 61 years (Range 36-80)
ERR912015	PRJEB9576	United Kingdom	Europe	Average age of study subjects of 61 years (Range 36-80)
ERR912016	PRJEB9576	United Kingdom	Europe	Average age of study subjects of 61 years (Range 36-80)
ERR912017	PRJEB9576	United Kingdom	Europe	Average age of study subjects of 61 years (Range 36-80)
ERR912018	PRJEB9576	United Kingdom	Europe	Average age of study subjects of 61 years (Range 36-80)
ERR912019	PRJEB9576	United Kingdom	Europe	Average age of study subjects of 61 years (Range 36-80)
ERR912020	PRJEB9576	United Kingdom	Europe	Average age of study subjects of 61 years (Range 36-80)
ERR912021	PRJEB9576	United Kingdom	Europe	Average age of study subjects of 61 years (Range 36-80)
ERR912022	PRJEB9576	United Kingdom	Europe	Average age of study subjects of 61 years (Range 36-80)
ERR912023	PRJEB9576	United Kingdom	Europe	Average age of study subjects of 61 years (Range 36-80)
ERR912024	PRJEB9576	United Kingdom	Europe	Average age of study subjects of 61 years (Range 36-80)
ERR912025	PRJEB9576	United Kingdom	Europe	Average age of study subjects of 61 years (Range 36-80)
ERR912026	PRJEB9576	United Kingdom	Europe	Average age of study subjects of 61 years (Range 36-80)
ERR912027	PRJEB9576	United Kingdom	Europe	Average age of study subjects of 61 years (Range 36-80)
ERR912028	PRJEB9576	United Kingdom	Europe	Average age of study subjects of 61 years (Range 36-80)
ERR912029	PRJEB9576	United Kingdom	Europe	Average age of study subjects of 61 years (Range 36-80)
ERR912030	PRJEB9576	United Kingdom	Europe	Average age of study subjects of 61 years (Range 36-80)
ERR912031	PRJEB9576	United Kingdom	Europe	Average age of study subjects of 61 years (Range 36-80)
ERR912032	PRJEB9576	United Kingdom	Europe	Average age of study subjects of 61 years (Range 36-80)
ERR912033	PRJEB9576	United Kingdom	Europe	Average age of study subjects of 61 years (Range 36-80)
ERR912034	PRJEB9576	United Kingdom	Europe	Average age of study subjects of 61 years (Range 36-80)
ERR912035	PRJEB9576	United Kingdom	Europe	Average age of study subjects of 61 years (Range 36-80)
ERR912036	PRJEB9576	United Kingdom	Europe	Average age of study subjects of 61 years (Range 36-80)
ERR912037	PRJEB9576	United Kingdom	Europe	Average age of study subjects of 61 years (Range 36-80)
ERR912038	PRJEB9576	United Kingdom	Europe	Average age of study subjects of 61 years (Range 36-80)
ERR912039	PRJEB9576	United Kingdom	Europe	Average age of study subjects of 61 years (Range 36-80)
ERR912040	PRJEB9576	United Kingdom	Europe	Average age of study subjects of 61 years (Range 36-80)
ERR912041	PRJEB9576	United Kingdom	Europe	Average age of study subjects of 61 years (Range 36-80)
ERR912042	PRJEB9576	United Kingdom	Europe	Average age of study subjects of 61 years (Range 36-80)
ERR912043	PRJEB9576	United Kingdom	Europe	Average age of study subjects of 61 years (Range 36-80)
ERR912044	PRJEB9576	United Kingdom	Europe	Average age of study subjects of 61 years (Range 36-80)
ERR912045	PRJEB9576	United Kingdom	Europe	Average age of study subjects of 61 years (Range 36-80)
ERR912046	PRJEB9576	United Kingdom	Europe	Average age of study subjects of 61 years (Range 36-80)
ERR912047	PRJEB9576	United Kingdom	Europe	Average age of study subjects of 61 years (Range 36-80)
ERR912048	PRJEB9576	United Kingdom	Europe	Average age of study subjects of 61 years (Range 36-80)
ERR912049	PRJEB9576	United Kingdom	Europe	Average age of study subjects of 61 years (Range 36-80)
ERR912050	PRJEB9576	United Kingdom	Europe	Average age of study subjects of 61 years (Range 36-80)
ERR912051	PRJEB9576	United Kingdom	Europe	Average age of study subjects of 61 years (Range 36-80)
ERR912052	PRJEB9576	United Kingdom	Europe	Average age of study subjects of 61 years (Range 36-80)
ERR912053	PRJEB9576	United Kingdom	Europe	Average age of study subjects of 61 years (Range 36-80)
ERR912054	PRJEB9576	United Kingdom	Europe	Average age of study subjects of 61 years (Range 36-80)
ERR912055	PRJEB9576	United Kingdom	Europe	Average age of study subjects of 61 years (Range 36-80)
ERR912056	PRJEB9576	United Kingdom	Europe	Average age of study subjects of 61 years (Range 36-80)
ERR912057	PRJEB9576	United Kingdom	Europe	Average age of study subjects of 61 years (Range 36-80)
ERR912058	PRJEB9576	United Kingdom	Europe	Average age of study subjects of 61 years (Range 36-80)
ERR912059	PRJEB9576	United Kingdom	Europe	Average age of study subjects of 61 years (Range 36-80)
ERR912060	PRJEB9576	United Kingdom	Europe	Average age of study subjects of 61 years (Range 36-80)
ERR912061	PRJEB9576	United Kingdom	Europe	Average age of study subjects of 61 years (Range 36-80)
ERR912062	PRJEB9576	United Kingdom	Europe	Average age of study subjects of 61 years (Range 36-80)
ERR912063	PRJEB9576	United Kingdom	Europe	Average age of study subjects of 61 years (Range 36-80)
ERR912064	PRJEB9576	United Kingdom	Europe	Average age of study subjects of 61 years (Range 36-80)
ERR912065	PRJEB9576	United Kingdom	Europe	Average age of study subjects of 61 years (Range 36-80)
ERR912066	PRJEB9576	United Kingdom	Europe	Average age of study subjects of 61 years (Range 36-80)
ERR912067	PRJEB9576	United Kingdom	Europe	Average age of study subjects of 61 years (Range 36-80)
ERR912068	PRJEB9576	United Kingdom	Europe	Average age of study subjects of 61 years (Range 36-80)
ERR912069	PRJEB9576	United Kingdom	Europe	Average age of study subjects of 61 years (Range 36-80)
ERR912070	PRJEB9576	United Kingdom	Europe	Average age of study subjects of 61 years (Range 36-80)
ERR912071	PRJEB9576	United Kingdom	Europe	Average age of study subjects of 61 years (Range 36-80)
ERR912072	PRJEB9576	United Kingdom	Europe	Average age of study subjects of 61 years (Range 36-80)
ERR912073	PRJEB9576	United Kingdom	Europe	Average age of study subjects of 61 years (Range 36-80)
ERR912074	PRJEB9576	United Kingdom	Europe	Average age of study subjects of 61 years (Range 36-80)
ERR912075	PRJEB9576	United Kingdom	Europe	Average age of study subjects of 61 years (Range 36-80)
ERR912076	PRJEB9576	United Kingdom	Europe	Average age of study subjects of 61 years (Range 36-80)
ERR912077	PRJEB9576	United Kingdom	Europe	Average age of study subjects of 61 years (Range 36-80)
ERR912078	PRJEB9576	United Kingdom	Europe	Average age of study subjects of 61 years (Range 36-80)
ERR912079	PRJEB9576	United Kingdom	Europe	Average age of study subjects of 61 years (Range 36-80)
ERR912080	PRJEB9576	United Kingdom	Europe	Average age of study subjects of 61 years (Range 36-80)
ERR912081	PRJEB9576	United Kingdom	Europe	Average age of study subjects of 61 years (Range 36-80)
ERR912082	PRJEB9576	United Kingdom	Europe	Average age of study subjects of 61 years (Range 36-80)
ERR912083	PRJEB9576	United Kingdom	Europe	Average age of study subjects of 61 years (Range 36-80)
ERR912084	PRJEB9576	United Kingdom	Europe	Average age of study subjects of 61 years (Range 36-80)
ERR912085	PRJEB9576	United Kingdom	Europe	Average age of study subjects of 61 years (Range 36-80)
ERR912086	PRJEB9576	United Kingdom	Europe	Average age of study subjects of 61 years (Range 36-80)
ERR912087	PRJEB9576	United Kingdom	Europe	Average age of study subjects of 61 years (Range 36-80)
ERR912088	PRJEB9576	United Kingdom	Europe	Average age of study subjects of 61 years (Range 36-80)
ERR912089	PRJEB9576	United Kingdom	Europe	Average age of study subjects of 61 years (Range 36-80)
ERR912090	PRJEB9576	United Kingdom	Europe	Average age of study subjects of 61 years (Range 36-80)
ERR912091	PRJEB9576	United Kingdom	Europe	Average age of study subjects of 61 years (Range 36-80)
ERR912092	PRJEB9576	United Kingdom	Europe	Average age of study subjects of 61 years (Range 36-80)
ERR912093	PRJEB9576	United Kingdom	Europe	Average age of study subjects of 61 years (Range 36-80)
ERR912094	PRJEB9576	United Kingdom	Europe	Average age of study subjects of 61 years (Range 36-80)
ERR912095	PRJEB9576	United Kingdom	Europe	Average age of study subjects of 61 years (Range 36-80)
ERR912096	PRJEB9576	United Kingdom	Europe	Average age of study subjects of 61 years (Range 36-80)
ERR912097	PRJEB9576	United Kingdom	Europe	Average age of study subjects of 61 years (Range 36-80)
ERR912098	PRJEB9576	United Kingdom	Europe	Average age of study subjects of 61 years (Range 36-80)
ERR912099	PRJEB9576	United Kingdom	Europe	Average age of study subjects of 61 years (Range 36-80)
ERR912100	PRJEB9576	United Kingdom	Europe	Average age of study subjects of 61 years (Range 36-80)
ERR912101	PRJEB9576	United Kingdom	Europe	Average age of study subjects of 61 years (Range 36-80)
ERR912102	PRJEB9576	United Kingdom	Europe	Average age of study subjects of 61 years (Range 36-80)
ERR912103	PRJEB9576	United Kingdom	Europe	Average age of study subjects of 61 years (Range 36-80)
ERR912104	PRJEB9576	United Kingdom	Europe	Average age of study subjects of 61 years (Range 36-80)
ERR912105	PRJEB9576	United Kingdom	Europe	Average age of study subjects of 61 years (Range 36-80)
ERR912106	PRJEB9576	United Kingdom	Europe	Average age of study subjects of 61 years (Range 36-80)
ERR912107	PRJEB9576	United Kingdom	Europe	Average age of study subjects of 61 years (Range 36-80)
ERR912108	PRJEB9576	United Kingdom	Europe	Average age of study subjects of 61 years (Range 36-80)
ERR912109	PRJEB9576	United Kingdom	Europe	Average age of study subjects of 61 years (Range 36-80)
ERR912110	PRJEB9576	United Kingdom	Europe	Average age of study subjects of 61 years (Range 36-80)
ERR912111	PRJEB9576	United Kingdom	Europe	Average age of study subjects of 61 years (Range 36-80)
ERR912112	PRJEB9576	United Kingdom	Europe	Average age of study subjects of 61 years (Range 36-80)
ERR912113	PRJEB9576	United Kingdom	Europe	Average age of study subjects of 61 years (Range 36-80)
ERR912114	PRJEB9576	United Kingdom	Europe	Average age of study subjects of 61 years (Range 36-80)
ERR912115	PRJEB9576	United Kingdom	Europe	Average age of study subjects of 61 years (Range 36-80)
ERR912116	PRJEB9576	United Kingdom	Europe	Average age of study subjects of 61 years (Range 36-80)
ERR912117	PRJEB9576	United Kingdom	Europe	Average age of study subjects of 61 years (Range 36-80)
ERR912118	PRJEB9576	United Kingdom	Europe	Average age of study subjects of 61 years (Range 36-80)
ERR912119	PRJEB9576	United Kingdom	Europe	Average age of study subjects of 61 years (Range 36-80)
ERR912120	PRJEB9576	United Kingdom	Europe	Average age of study subjects of 61 years (Range 36-80)
ERR912121	PRJEB9576	United Kingdom	Europe	Average age of study subjects of 61 years (Range 36-80)
ERR912122	PRJEB9576	United Kingdom	Europe	Average age of study subjects of 61 years (Range 36-80)
ERR912123	PRJEB9576	United Kingdom	Europe	Average age of study subjects of 61 years (Range 36-80)
ERR912124	PRJEB9576	United Kingdom	Europe	Average age of study subjects of 61 years (Range 36-80)
ERR912125	PRJEB9576	United Kingdom	Europe	Average age of study subjects of 61 years (Range 36-80)
ERR912126	PRJEB9576	United Kingdom	Europe	Average age of study subjects of 61 years (Range 36-80)
ERR912127	PRJEB9576	United Kingdom	Europe	Average age of study subjects of 61 years (Range 36-80)
ERR912128	PRJEB9576	United Kingdom	Europe	Average age of study subjects of 61 years (Range 36-80)
ERR912129	PRJEB9576	United Kingdom	Europe	Average age of study subjects of 61 years (Range 36-80)
ERR912130	PRJEB9576	United Kingdom	Europe	Average age of study subjects of 61 years (Range 36-80)
ERR912131	PRJEB9576	United Kingdom	Europe	Average age of study subjects of 61 years (Range 36-80)
ERR912132	PRJEB9576	United Kingdom	Europe	Average age of study subjects of 61 years (Range 36-80)
ERR912133	PRJEB9576	United Kingdom	Europe	Average age of study subjects of 61 years (Range 36-80)
ERR912134	PRJEB9576	United Kingdom	Europe	Average age of study subjects of 61 years (Range 36-80)
ERR912135	PRJEB9576	United Kingdom	Europe	Average age of study subjects of 61 years (Range 36-80)
ERR912136	PRJEB9576	United Kingdom	Europe	Average age of study subjects of 61 years (Range 36-80)
ERR912137	PRJEB9576	United Kingdom	Europe	Average age of study subjects of 61 years (Range 36-80)
ERR912138	PRJEB9576	United Kingdom	Europe	Average age of study subjects of 61 years (Range 36-80)
ERR912139	PRJEB9576	United Kingdom	Europe	Average age of study subjects of 61 years (Range 36-80)
ERR912140	PRJEB9576	United Kingdom	Europe	Average age of study subjects of 61 years (Range 36-80)
ERR912141	PRJEB9576	United Kingdom	Europe	Average age of study subjects of 61 years (Range 36-80)
ERR912142	PRJEB9576	United Kingdom	Europe	Average age of study subjects of 61 years (Range 36-80)
ERR912143	PRJEB9576	United Kingdom	Europe	Average age of study subjects of 61 years (Range 36-80)
ERR912144	PRJEB9576	United Kingdom	Europe	Average age of study subjects of 61 years (Range 36-80)
ERR912145	PRJEB9576	United Kingdom	Europe	Average age of study subjects of 61 years (Range 36-80)
ERR912146	PRJEB9576	United Kingdom	Europe	Average age of study subjects of 61 years (Range 36-80)
ERR912147	PRJEB9576	United Kingdom	Europe	Average age of study subjects of 61 years (Range 36-80)
ERR912148	PRJEB9576	United Kingdom	Europe	Average age of study subjects of 61 years (Range 36-80)
ERR912149	PRJEB9576	United Kingdom	Europe	Average age of study subjects of 61 years (Range 36-80)
ERR912150	PRJEB9576	United Kingdom	Europe	Average age of study subjects of 61 years (Range 36-80)
ERR912151	PRJEB9576	United Kingdom	Europe	Average age of study subjects of 61 years (Range 36-80)
ERR912152	PRJEB9576	United Kingdom	Europe	Average age of study subjects of 61 years (Range 36-80)
ERR912153	PRJEB9576	United Kingdom	Europe	Average age of study subjects of 61 years (Range 36-80)
ERR912154	PRJEB9576	United Kingdom	Europe	Average age of study subjects of 61 years (Range 36-80)
ERR912155	PRJEB9576	United Kingdom	Europe	Average age of study subjects of 61 years (Range 36-80)
ERR912156	PRJEB9576	United Kingdom	Europe	Average age of study subjects of 61 years (Range 36-80)
ERR912157	PRJEB9576	United Kingdom	Europe	Average age of study subjects of 61 years (Range 36-80)
ERR912158	PRJEB9576	United Kingdom	Europe	Average age of study subjects of 61 years (Range 36-80)
ERR912159	PRJEB9576	United Kingdom	Europe	Average age of study subjects of 61 years (Range 36-80)
ERR912160	PRJEB9576	United Kingdom	Europe	Average age of study subjects of 61 years (Range 36-80)
ERR912161	PRJEB9576	United Kingdom	Europe	Average age of study subjects of 61 years (Range 36-80)
ERR912162	PRJEB9576	United Kingdom	Europe	Average age of study subjects of 61 years (Range 36-80)
ERR912163	PRJEB9576	United Kingdom	Europe	Average age of study subjects of 61 years (Range 36-80)
ERR912164	PRJEB9576	United Kingdom	Europe	Average age of study subjects of 61 years (Range 36-80)
ERR912165	PRJEB9576	United Kingdom	Europe	Average age of study subjects of 61 years (Range 36-80)
ERR912166	PRJEB9576	United Kingdom	Europe	Average age of study subjects of 61 years (Range 36-80)
ERR912167	PRJEB9576	United Kingdom	Europe	Average age of study subjects of 61 years (Range 36-80)
ERR912168	PRJEB9576	United Kingdom	Europe	Average age of study subjects of 61 years (Range 36-80)
ERR912169	PRJEB9576	United Kingdom	Europe	Average age of study subjects of 61 years (Range 36-80)
ERR912170	PRJEB9576	United Kingdom	Europe	Average age of study subjects of 61 years (Range 36-80)
ERR912171	PRJEB9576	United Kingdom	Europe	Average age of study subjects of 61 years (Range 36-80)
ERR912172	PRJEB9576	United Kingdom	Europe	Average age of study subjects of 61 years (Range 36-80)
ERR912173	PRJEB9576	United Kingdom	Europe	Average age of study subjects of 61 years (Range 36-80)
ERR912174	PRJEB9576	United Kingdom	Europe	Average age of study subjects of 61 years (Range 36-80)
ERR912175	PRJEB9576	United Kingdom	Europe	Average age of study subjects of 61 years (Range 36-80)
ERR912176	PRJEB9576	United Kingdom	Europe	Average age of study subjects of 61 years (Range 36-80)
ERR912177	PRJEB9576	United Kingdom	Europe	Average age of study subjects of 61 years (Range 36-80)
ERR912178	PRJEB9576	United Kingdom	Europe	Average age of study subjects of 61 years (Range 36-80)
ERR912179	PRJEB9576	United Kingdom	Europe	Average age of study subjects of 61 years (Range 36-80)
ERR912180	PRJEB9576	United Kingdom	Europe	Average age of study subjects of 61 years (Range 36-80)
ERR912181	PRJEB9576	United Kingdom	Europe	Average age of study subjects of 61 years (Range 36-80)
ERR912182	PRJEB9576	United Kingdom	Europe	Average age of study subjects of 61 years (Range 36-80)
ERR912183	PRJEB9576	United Kingdom	Europe	Average age of study subjects of 61 years (Range 36-80)
ERR912184	PRJEB9576	United Kingdom	Europe	Average age of study subjects of 61 years (Range 36-80)
ERR912185	PRJEB9576	United Kingdom	Europe	Average age of study subjects of 61 years (Range 36-80)
ERR912186	PRJEB9576	United Kingdom	Europe	Average age of study subjects of 61 years (Range 36-80)
ERR912187	PRJEB9576	United Kingdom	Europe	Average age of study subjects of 61 years (Range 36-80)
ERR912188	PRJEB9576	United Kingdom	Europe	Average age of study subjects of 61 years (Range 36-80)
ERR912189	PRJEB9576	United Kingdom	Europe	Average age of study subjects of 61 years (Range 36-80)
ERR912190	PRJEB9576	United Kingdom	Europe	Average age of study subjects of 61 years (Range 36-80)
ERR912191	PRJEB9576	United Kingdom	Europe	Average age of study subjects of 61 years (Range 36-80)
ERR912192	PRJEB9576	United Kingdom	Europe	Average age of study subjects of 61 years (Range 36-80)
ERR912193	PRJEB9576	United Kingdom	Europe	Average age of study subjects of 61 years (Range 36-80)
ERR912194	PRJEB9576	United Kingdom	Europe	Average age of study subjects of 61 years (Range 36-80)
ERR912195	PRJEB9576	United Kingdom	Europe	Average age of study subjects of 61 years (Range 36-80)
ERR912196	PRJEB9576	United Kingdom	Europe	Average age of study subjects of 61 years (Range 36-80)
ERR912197	PRJEB9576	United Kingdom	Europe	Average age of study subjects of 61 years (Range 36-80)
ERR912198	PRJEB9576	United Kingdom	Europe	Average age of study subjects of 61 years (Range 36-80)
ERR912199	PRJEB9576	United Kingdom	Europe	Average age of study subjects of 61 years (Range 36-80)
ERR912200	PRJEB9576	United Kingdom	Europe	Average age of study subjects of 61 years (Range 36-80)
ERR912201	PRJEB9576	United Kingdom	Europe	Average age of study subjects of 61 years (Range 36-80)
ERR912202	PRJEB9576	United Kingdom	Europe	Average age of study subjects of 61 years (Range 36-80)
SRR2912775	PRJNA299502	USA	North America	Age > 18 years
SRR2912776	PRJNA299502	USA	North America	Age > 18 years
SRR2912777	PRJNA299502	USA	North America	Age > 18 years
SRR2912778	PRJNA299502	USA	North America	Age > 18 years
SRR2912779	PRJNA299502	USA	North America	Age > 18 years
SRR2912780	PRJNA299502	USA	North America	Age > 18 years
SRR2912781	PRJNA299502	USA	North America	Age > 18 years
SRR2912782	PRJNA299502	USA	North America	Age > 18 years
SRR2912783	PRJNA299502	USA	North America	Age > 18 years
SRR2912784	PRJNA299502	USA	North America	Age > 18 years
SRR2912785	PRJNA299502	USA	North America	Age > 18 years
SRR2912786	PRJNA299502	USA	North America	Age > 18 years
SRR2912787	PRJNA299502	USA	North America	Age > 18 years
SRR2912788	PRJNA299502	USA	North America	Age > 18 years
SRR2912789	PRJNA299502	USA	North America	Age > 18 years
SRR2912790	PRJNA299502	USA	North America	Age > 18 years
SRR2912791	PRJNA299502	USA	North America	Age > 18 years
SRR2912792	PRJNA299502	USA	North America	Age > 18 years
SRR2912793	PRJNA299502	USA	North America	Age > 18 years
SRR2912794	PRJNA299502	USA	North America	Age > 18 years
SRR2912795	PRJNA299502	USA	North America	Age > 18 years
SRR2912796	PRJNA299502	USA	North America	Age > 18 years
SRR2912797	PRJNA299502	USA	North America	Age > 18 years
SRR2912798	PRJNA299502	USA	North America	Age > 18 years
SRR2912799	PRJNA299502	USA	North America	Age > 18 years
SRR2912800	PRJNA299502	USA	North America	Age > 18 years
SRR2912801	PRJNA299502	USA	North America	Age > 18 years
SRR2912802	PRJNA299502	USA	North America	Age > 18 years
SRR2912803	PRJNA299502	USA	North America	Age > 18 years
SRR2912804	PRJNA299502	USA	North America	Age > 18 years
SRR2912805	PRJNA299502	USA	North America	Age > 18 years
SRR2912806	PRJNA299502	USA	North America	Age > 18 years
SRR2912807	PRJNA299502	USA	North America	Age > 18 years
SRR2912808	PRJNA299502	USA	North America	Age > 18 years
SRR2912809	PRJNA299502	USA	North America	Age > 18 years
SRR2912810	PRJNA299502	USA	North America	Age > 18 years
SRR2912811	PRJNA299502	USA	North America	Age > 18 years
SRR3212985	PRJNA314481	‒	‒	54
SRR3212986	PRJNA314481	‒	‒	64
SRR3212988	PRJNA314481	‒	‒	59
SRR3212989	PRJNA314481	‒	‒	59
SRR3212991	PRJNA314481	‒	‒	59
SRR3212992	PRJNA314481	‒	‒	54
SRR3212993	PRJNA314481	‒	‒	58
SRR3212995	PRJNA314481	‒	‒	73
SRR3213019	PRJNA314481	‒	‒	71
SRR3213020	PRJNA314481	‒	‒	54
SRR5127397	PRJNA319574	Netherlands	Europe	Age > 18 years
SRR5127408	PRJNA319574	Netherlands	Europe	Age > 18 years
SRR5127410	PRJNA319574	Netherlands	Europe	Age > 18 years
SRR5127413	PRJNA319574	Netherlands	Europe	Age > 18 years
SRR5127414	PRJNA319574	Netherlands	Europe	Age > 18 years
SRR5127418	PRJNA319574	Netherlands	Europe	Age > 18 years
SRR5127422	PRJNA319574	Netherlands	Europe	Age > 18 years
SRR5127428	PRJNA319574	Netherlands	Europe	Age > 18 years
SRR5127440	PRJNA319574	Netherlands	Europe	Age > 18 years
SRR5127442	PRJNA319574	Netherlands	Europe	Age > 18 years
SRR5127444	PRJNA319574	Netherlands	Europe	Age > 18 years
SRR5127451	PRJNA319574	Netherlands	Europe	Age > 18 years
SRR5127452	PRJNA319574	Netherlands	Europe	Age > 18 years
SRR5127453	PRJNA319574	Netherlands	Europe	Age > 18 years
SRR5127456	PRJNA319574	Netherlands	Europe	Age > 18 years
SRR5127463	PRJNA319574	Netherlands	Europe	Age > 18 years
SRR5127465	PRJNA319574	Netherlands	Europe	Age > 18 years
SRR5127469	PRJNA319574	Netherlands	Europe	Age > 18 years
SRR5127470	PRJNA319574	Netherlands	Europe	Age > 18 years
SRR5127472	PRJNA319574	Netherlands	Europe	Age > 18 years
SRR5127475	PRJNA319574	Netherlands	Europe	Age > 18 years
SRR5127477	PRJNA319574	Netherlands	Europe	Age > 18 years
SRR5127480	PRJNA319574	Netherlands	Europe	Age > 18 years
SRR5127489	PRJNA319574	Netherlands	Europe	Age > 18 years
SRR5127505	PRJNA319574	Netherlands	Europe	Age > 18 years
SRR5127507	PRJNA319574	Netherlands	Europe	Age > 18 years
SRR5127520	PRJNA319574	Netherlands	Europe	Age > 18 years
SRR5127522	PRJNA319574	Netherlands	Europe	Age > 18 years
SRR5127527	PRJNA319574	Netherlands	Europe	Age > 18 years
SRR5127533	PRJNA319574	Netherlands	Europe	Age > 18 years
SRR5127534	PRJNA319574	Netherlands	Europe	Age > 18 years
SRR5127535	PRJNA319574	Netherlands	Europe	Age > 18 years
SRR5127539	PRJNA319574	Netherlands	Europe	Age > 18 years
SRR5127541	PRJNA319574	Netherlands	Europe	Age > 18 years
SRR5127542	PRJNA319574	Netherlands	Europe	Age > 18 years
SRR5127543	PRJNA319574	Netherlands	Europe	Age > 18 years
SRR5127545	PRJNA319574	Netherlands	Europe	Age > 18 years
SRR5127546	PRJNA319574	Netherlands	Europe	Age > 18 years
SRR5127553	PRJNA319574	Netherlands	Europe	Age > 18 years
SRR5127562	PRJNA319574	Netherlands	Europe	Age > 18 years
SRR5127566	PRJNA319574	Netherlands	Europe	Age > 18 years
SRR5127568	PRJNA319574	Netherlands	Europe	Age > 18 years
SRR5127569	PRJNA319574	Netherlands	Europe	Age > 18 years
SRR5127579	PRJNA319574	Netherlands	Europe	Age > 18 years
SRR5127581	PRJNA319574	Netherlands	Europe	Age > 18 years
SRR5127582	PRJNA319574	Netherlands	Europe	Age > 18 years
SRR5127583	PRJNA319574	Netherlands	Europe	Age > 18 years
SRR5127587	PRJNA319574	Netherlands	Europe	Age > 18 years
SRR5127597	PRJNA319574	Netherlands	Europe	Age > 18 years
SRR5127598	PRJNA319574	Netherlands	Europe	Age > 18 years
SRR5127605	PRJNA319574	Netherlands	Europe	Age > 18 years
SRR5127617	PRJNA319574	Netherlands	Europe	Age > 18 years
SRR5127619	PRJNA319574	Netherlands	Europe	Age > 18 years
SRR5127624	PRJNA319574	Netherlands	Europe	Age > 18 years
SRR5127626	PRJNA319574	Netherlands	Europe	Age > 18 years
SRR5127627	PRJNA319574	Netherlands	Europe	Age > 18 years
SRR5127635	PRJNA319574	Netherlands	Europe	Age > 18 years
SRR5127638	PRJNA319574	Netherlands	Europe	Age > 18 years
SRR5127640	PRJNA319574	Netherlands	Europe	Age > 18 years
SRR5127646	PRJNA319574	Netherlands	Europe	Age > 18 years
SRR5127648	PRJNA319574	Netherlands	Europe	Age > 18 years
SRR5127656	PRJNA319574	Netherlands	Europe	Age > 18 years
SRR5127664	PRJNA319574	Netherlands	Europe	Age > 18 years
SRR5127667	PRJNA319574	Netherlands	Europe	Age > 18 years
SRR5127668	PRJNA319574	Netherlands	Europe	Age > 18 years
SRR5127675	PRJNA319574	Netherlands	Europe	Age > 18 years
SRR5127676	PRJNA319574	Netherlands	Europe	Age > 18 years
SRR5127678	PRJNA319574	Netherlands	Europe	Age > 18 years
SRR5127684	PRJNA319574	Netherlands	Europe	Age > 18 years
SRR5127685	PRJNA319574	Netherlands	Europe	Age > 18 years
SRR5127687	PRJNA319574	Netherlands	Europe	Age > 18 years
SRR5127692	PRJNA319574	Netherlands	Europe	Age > 18 years
SRR5127695	PRJNA319574	Netherlands	Europe	Age > 18 years
SRR5127719	PRJNA319574	Netherlands	Europe	Age > 18 years
SRR5127725	PRJNA319574	Netherlands	Europe	Age > 18 years
SRR5127726	PRJNA319574	Netherlands	Europe	Age > 18 years
SRR5127728	PRJNA319574	Netherlands	Europe	Age > 18 years
SRR5127736	PRJNA319574	Netherlands	Europe	Age > 18 years
SRR5127739	PRJNA319574	Netherlands	Europe	Age > 18 years
SRR5127740	PRJNA319574	Netherlands	Europe	Age > 18 years
SRR5127742	PRJNA319574	Netherlands	Europe	Age > 18 years
SRR5127744	PRJNA319574	Netherlands	Europe	Age > 18 years
SRR5127751	PRJNA319574	Netherlands	Europe	Age > 18 years
SRR5127754	PRJNA319574	Netherlands	Europe	Age > 18 years
SRR5127764	PRJNA319574	Netherlands	Europe	Age > 18 years
SRR5127766	PRJNA319574	Netherlands	Europe	Age > 18 years
SRR5127767	PRJNA319574	Netherlands	Europe	Age > 18 years
SRR5127769	PRJNA319574	Netherlands	Europe	Age > 18 years
SRR5127779	PRJNA319574	Netherlands	Europe	Age > 18 years
SRR5127780	PRJNA319574	Netherlands	Europe	Age > 18 years
SRR5127781	PRJNA319574	Netherlands	Europe	Age > 18 years
SRR5127783	PRJNA319574	Netherlands	Europe	Age > 18 years
SRR5127796	PRJNA319574	Netherlands	Europe	Age > 18 years
SRR5127799	PRJNA319574	Netherlands	Europe	Age > 18 years
SRR5127814	PRJNA319574	Netherlands	Europe	Age > 18 years
SRR5127815	PRJNA319574	Netherlands	Europe	Age > 18 years
SRR5127824	PRJNA319574	Netherlands	Europe	Age > 18 years
SRR5127825	PRJNA319574	Netherlands	Europe	Age > 18 years
SRR5127826	PRJNA319574	Netherlands	Europe	Age > 18 years
SRR5127827	PRJNA319574	Netherlands	Europe	Age > 18 years
SRR5127835	PRJNA319574	Netherlands	Europe	Age > 18 years
SRR5127836	PRJNA319574	Netherlands	Europe	Age > 18 years
SRR5127841	PRJNA319574	Netherlands	Europe	Age > 18 years
SRR5127843	PRJNA319574	Netherlands	Europe	Age > 18 years
SRR5127844	PRJNA319574	Netherlands	Europe	Age > 18 years
SRR5127845	PRJNA319574	Netherlands	Europe	Age > 18 years
SRR5127849	PRJNA319574	Netherlands	Europe	Age > 18 years
SRR5127850	PRJNA319574	Netherlands	Europe	Age > 18 years
SRR5127854	PRJNA319574	Netherlands	Europe	Age > 18 years
SRR3496377	PRJNA321218	‒	‒	‒
SRR3496378	PRJNA321218	‒	‒	‒
SRR3496379	PRJNA321218	‒	‒	‒
SRR3736984	PRJNA324129	USA	North America	38
SRR3736985	PRJNA324129	USA	North America	24
SRR3736986	PRJNA324129	USA	North America	28
SRR3736987	PRJNA324129	USA	North America	27
SRR3736988	PRJNA324129	USA	North America	29
SRR3736989	PRJNA324129	USA	North America	24
SRR3736990	PRJNA324129	USA	North America	27
SRR3736991	PRJNA324129	USA	North America	23
SRR3736993	PRJNA324129	USA	North America	30
SRR3736994	PRJNA324129	USA	North America	22
SRR3736995	PRJNA324129	USA	North America	24
SRR3736996	PRJNA324129	USA	North America	30
SRR3736997	PRJNA324129	USA	North America	27
SRR3736998	PRJNA324129	USA	North America	26
SRR3736999	PRJNA324129	USA	North America	30
SRR3737009	PRJNA324129	USA	North America	25
SRR3737021	PRJNA324129	USA	North America	25
SRR3737026	PRJNA324129	USA	North America	36
SRR3737028	PRJNA324129	USA	North America	31
SRR3737029	PRJNA324129	USA	North America	24
SRR3737030	PRJNA324129	USA	North America	27
SRR3737031	PRJNA324129	USA	North America	24
SRR3710604	PRJNA324672	Russia	Europe	6
SRR3724036	PRJNA324672	Russia	Europe	28
SRR3724037	PRJNA324672	Russia	Europe	34
SRR3724048	PRJNA324672	Russia	Europe	‒
SRR3949708	PRJNA331138	Italy	Europe	‒
SRR3949709	PRJNA331138	Italy	Europe	‒
SRR3949710	PRJNA331138	Italy	Europe	‒
SRR3949711	PRJNA331138	Italy	Europe	‒
SRR3949712	PRJNA331138	Italy	Europe	‒
SRR3949713	PRJNA331138	Italy	Europe	‒
SRR3949714	PRJNA331138	Italy	Europe	‒
SRR3949715	PRJNA331138	Italy	Europe	‒
SRR3949716	PRJNA331138	Italy	Europe	‒
SRR3949717	PRJNA331138	Italy	Europe	‒
SRR4033063	PRJNA339012	USA	North America	‒
SRR4033064	PRJNA339012	USA	North America	‒
SRR4033070	PRJNA339012	USA	North America	‒
SRR4033071	PRJNA339012	USA	North America	‒
SRR4033072	PRJNA339012	USA	North America	‒
SRR4033073	PRJNA339012	USA	North America	‒
SRR4074259	PRJNA340216	Italy	Europe	Age range of the partecipants 18-60 years
SRR4074260	PRJNA340216	Italy	Europe	Age range of the partecipants 18-60 years
SRR4074261	PRJNA340216	Italy	Europe	Age range of the partecipants 18-60 years
SRR4074262	PRJNA340216	Italy	Europe	Age range of the partecipants 18-60 years
SRR4074263	PRJNA340216	Italy	Europe	Age range of the partecipants 18-60 years
SRR4074264	PRJNA340216	Italy	Europe	Age range of the partecipants 18-60 years
SRR4074265	PRJNA340216	Italy	Europe	Age range of the partecipants 18-60 years
SRR4074266	PRJNA340216	Italy	Europe	Age range of the partecipants 18-60 years
SRR4074267	PRJNA340216	Italy	Europe	Age range of the partecipants 18-60 years
SRR4074268	PRJNA340216	Italy	Europe	Age range of the partecipants 18-60 years
SRR4074269	PRJNA340216	Italy	Europe	Age range of the partecipants 18-60 years
SRR4074278	PRJNA340216	Italy	Europe	Age range of the partecipants 18-60 years
SRR4074287	PRJNA340216	Italy	Europe	Age range of the partecipants 18-60 years
SRR4074296	PRJNA340216	Italy	Europe	Age range of the partecipants 18-60 years
SRR4074305	PRJNA340216	Italy	Europe	Age range of the partecipants 18-60 years
SRR4074314	PRJNA340216	Italy	Europe	Age range of the partecipants 18-60 years
SRR4074323	PRJNA340216	Italy	Europe	Age range of the partecipants 18-60 years
SRR4074332	PRJNA340216	Italy	Europe	Age range of the partecipants 18-60 years
SRR4074341	PRJNA340216	Italy	Europe	Age range of the partecipants 18-60 years
SRR4074350	PRJNA340216	Italy	Europe	Age range of the partecipants 18-60 years
SRR4074351	PRJNA340216	Italy	Europe	Age range of the partecipants 18-60 years
SRR4074352	PRJNA340216	Italy	Europe	Age range of the partecipants 18-60 years
SRR4074353	PRJNA340216	Italy	Europe	Age range of the partecipants 18-60 years
SRR4074354	PRJNA340216	Italy	Europe	Age range of the partecipants 18-60 years
SRR4074355	PRJNA340216	Italy	Europe	Age range of the partecipants 18-60 years
SRR4074356	PRJNA340216	Italy	Europe	Age range of the partecipants 18-60 years
SRR4074357	PRJNA340216	Italy	Europe	Age range of the partecipants 18-60 years
SRR5091453	PRJNA356102	China	Asia	‒
SRR5091454	PRJNA356102	China	Asia	‒
SRR5091459	PRJNA356102	China	Asia	‒
SRR5091466	PRJNA356102	China	Asia	‒
SRR5091467	PRJNA356102	China	Asia	‒
SRR5091469	PRJNA356102	China	Asia	‒
SRR5091472	PRJNA356102	China	Asia	‒
SRR5091473	PRJNA356102	China	Asia	‒
SRR5091474	PRJNA356102	China	Asia	‒
SRR5091475	PRJNA356102	China	Asia	‒
SRR5091476	PRJNA356102	China	Asia	‒
SRR5091477	PRJNA356102	China	Asia	‒
SRR5091478	PRJNA356102	China	Asia	‒
SRR5091480	PRJNA356102	China	Asia	‒
SRR5091481	PRJNA356102	China	Asia	‒
SRR5091483	PRJNA356102	China	Asia	‒
SRR5091485	PRJNA356102	China	Asia	‒
SRR5091487	PRJNA356102	China	Asia	‒
SRR5091488	PRJNA356102	China	Asia	‒
SRR5091490	PRJNA356102	China	Asia	‒
SRR5091494	PRJNA356102	China	Asia	‒
SRR5091498	PRJNA356102	China	Asia	‒
SRR5091500	PRJNA356102	China	Asia	‒
SRR5091505	PRJNA356102	China	Asia	‒
SRR5091512	PRJNA356102	China	Asia	‒
SRR5091513	PRJNA356102	China	Asia	‒
SRR5091514	PRJNA356102	China	Asia	‒
SRR5091515	PRJNA356102	China	Asia	‒
SRR5091516	PRJNA356102	China	Asia	‒
SRR5091525	PRJNA356102	China	Asia	‒
SRR5091527	PRJNA356102	China	Asia	‒
SRR5091530	PRJNA356102	China	Asia	‒
SRR5091531	PRJNA356102	China	Asia	‒
SRR5091535	PRJNA356102	China	Asia	‒
SRR5091537	PRJNA356102	China	Asia	‒
SRR5091538	PRJNA356102	China	Asia	‒
SRR5091541	PRJNA356102	China	Asia	‒
SRR5091542	PRJNA356102	China	Asia	‒
SRR5091545	PRJNA356102	China	Asia	‒
SRR5091546	PRJNA356102	China	Asia	‒
SRR5091551	PRJNA356102	China	Asia	‒
SRR5091553	PRJNA356102	China	Asia	‒
SRR5091554	PRJNA356102	China	Asia	‒
SRR5091555	PRJNA356102	China	Asia	‒
SRR5091557	PRJNA356102	China	Asia	‒
SRR5091559	PRJNA356102	China	Asia	‒
SRR5091560	PRJNA356102	China	Asia	‒
SRR5091562	PRJNA356102	China	Asia	‒
SRR5091564	PRJNA356102	China	Asia	‒
SRR5091565	PRJNA356102	China	Asia	‒
SRR5091573	PRJNA356102	China	Asia	‒
SRR5091574	PRJNA356102	China	Asia	‒
SRR5091575	PRJNA356102	China	Asia	‒
SRR5091576	PRJNA356102	China	Asia	‒
SRR5091577	PRJNA356102	China	Asia	‒
SRR5091578	PRJNA356102	China	Asia	‒
SRR5091579	PRJNA356102	China	Asia	‒
SRR5091583	PRJNA356102	China	Asia	‒
SRR5091587	PRJNA356102	China	Asia	‒
SRR5091588	PRJNA356102	China	Asia	‒
SRR5091595	PRJNA356102	China	Asia	‒
SRR5091596	PRJNA356102	China	Asia	‒
SRR5091599	PRJNA356102	China	Asia	‒
SRR5091600	PRJNA356102	China	Asia	‒
SRR5091603	PRJNA356102	China	Asia	‒
SRR5091607	PRJNA356102	China	Asia	‒
SRR5091611	PRJNA356102	China	Asia	‒
SRR5091612	PRJNA356102	China	Asia	‒
SRR5091613	PRJNA356102	China	Asia	‒
SRR5091614	PRJNA356102	China	Asia	‒
SRR5091615	PRJNA356102	China	Asia	‒
SRR5091619	PRJNA356102	China	Asia	‒
SRR5162892	PRJNA360177	China	Asia	30y
SRR5162895	PRJNA360177	China	Asia	35y
SRR5239744	PRJNA371647	France	Europe	‒
SRR5239745	PRJNA371647	France	Europe	‒
SRR5239746	PRJNA371647	France	Europe	‒
SRR5239747	PRJNA371647	France	Europe	‒
SRR5239748	PRJNA371647	France	Europe	‒
SRR5239749	PRJNA371647	France	Europe	‒
SRR5239750	PRJNA371647	France	Europe	‒
SRR5239751	PRJNA371647	France	Europe	‒
SRR5239752	PRJNA371647	France	Europe	‒
SRR5963482	PRJNA373879	USA	North America	28
SRR5963483	PRJNA373879	USA	North America	34
SRR5963484	PRJNA373879	USA	North America	21
SRR5963485	PRJNA373879	USA	North America	29
SRR5963486	PRJNA373879	USA	North America	29
SRR5963487	PRJNA373879	USA	North America	23
SRR5963488	PRJNA373879	USA	North America	25
SRR5963489	PRJNA373879	USA	North America	36
SRR5963490	PRJNA373879	USA	North America	25
SRR5963491	PRJNA373879	USA	North America	28
SRR5963492	PRJNA373879	USA	North America	25
SRR5963493	PRJNA373879	USA	North America	24
SRR5963494	PRJNA373879	USA	North America	23
SRR5963495	PRJNA373879	USA	North America	25
SRR5963496	PRJNA373879	USA	North America	27
SRR5963497	PRJNA373879	USA	North America	29
SRR5963498	PRJNA373879	USA	North America	24
SRR5963499	PRJNA373879	USA	North America	37
SRR5963500	PRJNA373879	USA	North America	28
SRR5963501	PRJNA373879	USA	North America	23
SRR6784403	PRJNA379741	USA	North America	‒
SRR6784406	PRJNA379741	USA	North America	‒
SRR6784408	PRJNA379741	USA	North America	‒
SRR6784410	PRJNA379741	USA	North America	‒
SRR6784411	PRJNA379741	USA	North America	‒
SRR6784414	PRJNA379741	USA	North America	‒
SRR6784510	PRJNA379741	USA	North America	‒
SRR6784511	PRJNA379741	USA	North America	‒
SRR6784512	PRJNA379741	USA	North America	‒
SRR6784513	PRJNA379741	USA	North America	‒
SRR6784515	PRJNA379741	USA	North America	‒
SRR6784516	PRJNA379741	USA	North America	‒
SRR6784518	PRJNA379741	USA	North America	‒
SRR6784523	PRJNA379741	USA	North America	‒
SRR6784524	PRJNA379741	USA	North America	‒
SRR6784525	PRJNA379741	USA	North America	‒
SRR6784526	PRJNA379741	USA	North America	‒
SRR6784528	PRJNA379741	USA	North America	‒
SRR6784529	PRJNA379741	USA	North America	‒
SRR6784531	PRJNA379741	USA	North America	‒
SRR6784534	PRJNA379741	USA	North America	‒
SRR6784535	PRJNA379741	USA	North America	‒
SRR6784540	PRJNA379741	USA	North America	‒
SRR6784541	PRJNA379741	USA	North America	‒
SRR6784545	PRJNA379741	USA	North America	‒
SRR6784548	PRJNA379741	USA	North America	‒
SRR6784551	PRJNA379741	USA	North America	‒
SRR6784553	PRJNA379741	USA	North America	‒
SRR6784554	PRJNA379741	USA	North America	‒
SRR6784556	PRJNA379741	USA	North America	‒
SRR6784558	PRJNA379741	USA	North America	‒
SRR6784559	PRJNA379741	USA	North America	‒
SRR6784560	PRJNA379741	USA	North America	‒
SRR6784564	PRJNA379741	USA	North America	‒
SRR6784566	PRJNA379741	USA	North America	‒
SRR6784567	PRJNA379741	USA	North America	‒
SRR6784569	PRJNA379741	USA	North America	‒
SRR6784570	PRJNA379741	USA	North America	‒
SRR6784571	PRJNA379741	USA	North America	‒
SRR6784574	PRJNA379741	USA	North America	‒
SRR6784576	PRJNA379741	USA	North America	‒
SRR6784578	PRJNA379741	USA	North America	‒
SRR6784579	PRJNA379741	USA	North America	‒
SRR6784583	PRJNA379741	USA	North America	‒
SRR6784585	PRJNA379741	USA	North America	‒
SRR6784586	PRJNA379741	USA	North America	‒
SRR6784587	PRJNA379741	USA	North America	‒
SRR6784590	PRJNA379741	USA	North America	‒
SRR6784591	PRJNA379741	USA	North America	‒
SRR6784594	PRJNA379741	USA	North America	‒
SRR6155411	PRJNA382011	Mexico	North America	‒
SRR6155412	PRJNA382011	Mexico	North America	‒
SRR6155413	PRJNA382011	Mexico	North America	‒
SRR6155414	PRJNA382011	Mexico	North America	‒
SRR6155415	PRJNA382011	Mexico	North America	‒
SRR6155416	PRJNA382011	Mexico	North America	‒
SRR6155417	PRJNA382011	Mexico	North America	‒
SRR5723798	PRJNA384716	Finland	Europe	‒
SRR5723799	PRJNA384716	Finland	Europe	‒
SRR5723800	PRJNA384716	Finland	Europe	‒
SRR5723801	PRJNA384716	Finland	Europe	‒
SRR5723810	PRJNA384716	Finland	Europe	‒
SRR5723811	PRJNA384716	Finland	Europe	‒
SRR5723812	PRJNA384716	Finland	Europe	‒
SRR5723813	PRJNA384716	Finland	Europe	‒
SRR5723817	PRJNA384716	Finland	Europe	‒
SRR5723818	PRJNA384716	Finland	Europe	‒
SRR5723819	PRJNA384716	Finland	Europe	‒
SRR5723826	PRJNA384716	Finland	Europe	‒
SRR5723827	PRJNA384716	Finland	Europe	‒
SRR5723832	PRJNA384716	Finland	Europe	‒
SRR5723833	PRJNA384716	Finland	Europe	‒
SRR5723836	PRJNA384716	Finland	Europe	‒
SRR5723837	PRJNA384716	Finland	Europe	‒
SRR5723842	PRJNA384716	Finland	Europe	‒
SRR5723843	PRJNA384716	Finland	Europe	‒
SRR5723848	PRJNA384716	Finland	Europe	‒
SRR5723849	PRJNA384716	Finland	Europe	‒
SRR5723858	PRJNA384716	Finland	Europe	‒
SRR5723859	PRJNA384716	Finland	Europe	‒
SRR5723864	PRJNA384716	Finland	Europe	‒
SRR5723865	PRJNA384716	Finland	Europe	‒
SRR5723870	PRJNA384716	Finland	Europe	‒
SRR5723871	PRJNA384716	Finland	Europe	‒
SRR5723872	PRJNA384716	Finland	Europe	‒
SRR5723873	PRJNA384716	Finland	Europe	‒
SRR5723886	PRJNA384716	Finland	Europe	‒
SRR5723887	PRJNA384716	Finland	Europe	‒
SRR5723890	PRJNA384716	Finland	Europe	‒
SRR5723891	PRJNA384716	Finland	Europe	‒
SRR5665043	PRJNA389927	Canada	North America	‒
SRR5665045	PRJNA389927	USA	North America	‒
SRR5665046	PRJNA389927	Canada	North America	‒
SRR5665047	PRJNA389927	USA	North America	‒
SRR5665048	PRJNA389927	USA	North America	‒
SRR5665049	PRJNA389927	USA	North America	‒
SRR5665050	PRJNA389927	USA	North America	‒
SRR5665122	PRJNA389927	USA	North America	‒
SRR5665155	PRJNA389927	USA	North America	‒
SRR5665156	PRJNA389927	USA	North America	‒
SRR5665157	PRJNA389927	Canada	North America	‒
SRR5665158	PRJNA389927	USA	North America	‒
SRR5665159	PRJNA389927	USA	North America	‒
SRR5665160	PRJNA389927	USA	North America	‒
SRR5665161	PRJNA389927	USA	North America	‒
SRR5665162	PRJNA389927	USA	North America	‒
SRR5665163	PRJNA389927	USA	North America	‒
SRR5665164	PRJNA389927	USA	North America	‒
SRR5665178	PRJNA389927	USA	North America	‒
SRR5665179	PRJNA389927	USA	North America	‒
SRR5665180	PRJNA389927	USA	North America	‒
SRR5665181	PRJNA389927	USA	North America	‒
SRR5665182	PRJNA389927	USA	North America	‒
SRR5665183	PRJNA389927	USA	North America	‒
SRR5665184	PRJNA389927	USA	North America	‒
SRR5665185	PRJNA389927	USA	North America	‒
SRR5665186	PRJNA389927	USA	North America	‒
SRR5665187	PRJNA389927	USA	North America	‒
SRR5903321	PRJNA397219	USA	North America	76
SRR5903322	PRJNA397219	USA	North America	55
SRR5903331	PRJNA397219	USA	North America	64
SRR5903332	PRJNA397219	USA	North America	60
SRR5903333	PRJNA397219	USA	North America	59
SRR5903334	PRJNA397219	USA	North America	78
SRR5903335	PRJNA397219	USA	North America	74
SRR5903340	PRJNA397219	USA	North America	76
SRR5903341	PRJNA397219	USA	North America	55
SRR5903343	PRJNA397219	USA	North America	74
SRR5903344	PRJNA397219	USA	North America	61
SRR5903347	PRJNA397219	USA	North America	75
SRR5903348	PRJNA397219	USA	North America	51
SRR5903349	PRJNA397219	USA	North America	78
SRR5903350	PRJNA397219	USA	North America	76
SRR5903351	PRJNA397219	USA	North America	55
SRR5903352	PRJNA397219	USA	North America	78
SRR5903353	PRJNA397219	USA	North America	61
SRR5903354	PRJNA397219	USA	North America	75
SRR5903355	PRJNA397219	USA	North America	59
SRR5903356	PRJNA397219	USA	North America	60
SRR5903358	PRJNA397219	USA	North America	64
SRR5903359	PRJNA397219	USA	North America	51
SRR5903360	PRJNA397219	USA	North America	78
SRR5903361	PRJNA397219	USA	North America	59
SRR5903362	PRJNA397219	USA	North America	60
SRR5903363	PRJNA397219	USA	North America	74
SRR5903364	PRJNA397219	USA	North America	78
SRR5903370	PRJNA397219	USA	North America	64
SRR5903371	PRJNA397219	USA	North America	51
SRR5903372	PRJNA397219	USA	North America	78
SRR5903373	PRJNA397219	USA	North America	61
SRR5903374	PRJNA397219	USA	North America	75
SRR6122126	PRJNA412411	Germany	Europe	Age range of the partecipants 50-60 years
SRR6122138	PRJNA412411	Germany	Europe	Age range of the partecipants 50-60 years
SRR6122151	PRJNA412411	Germany	Europe	Age range of the partecipants 50-60 years
SRR6122158	PRJNA412411	Germany	Europe	Age range of the partecipants 50-60 years
SRR6122164	PRJNA412411	Germany	Europe	Age range of the partecipants 50-60 years
SRR6122181	PRJNA412411	Germany	Europe	Age range of the partecipants 50-60 years
SRR6122190	PRJNA412411	Germany	Europe	Age range of the partecipants 50-60 years
SRR6122198	PRJNA412411	Germany	Europe	Age range of the partecipants 50-60 years
SRR6122201	PRJNA412411	Germany	Europe	Age range of the partecipants 50-60 years
SRR6122216	PRJNA412411	Germany	Europe	Age range of the partecipants 50-60 years
SRR6122217	PRJNA412411	Germany	Europe	Age range of the partecipants 50-60 years
SRR6122238	PRJNA412411	Germany	Europe	Age range of the partecipants 50-60 years
SRR6122245	PRJNA412411	Germany	Europe	Age range of the partecipants 50-60 years
SRR6122247	PRJNA412411	Germany	Europe	Age range of the partecipants 50-60 years
SRR6122251	PRJNA412411	Germany	Europe	Age range of the partecipants 50-60 years
SRR6122259	PRJNA412411	Germany	Europe	Age range of the partecipants 50-60 years
SRR6122275	PRJNA412411	Germany	Europe	Age range of the partecipants 50-60 years
SRR6122276	PRJNA412411	Germany	Europe	Age range of the partecipants 50-60 years
SRR6179070	PRJNA414479	USA	North America	‒
SRR6179071	PRJNA414479	USA	North America	‒
SRR6179072	PRJNA414479	USA	North America	‒
SRR6179073	PRJNA414479	USA	North America	‒
SRR6179074	PRJNA414479	USA	North America	‒
SRR6179075	PRJNA414479	USA	North America	‒
SRR6179076	PRJNA414479	USA	North America	‒
SRR6179077	PRJNA414479	USA	North America	‒
SRR6179078	PRJNA414479	USA	North America	‒
SRR6179079	PRJNA414479	USA	North America	‒
SRR6303060	PRJNA418941	Italy	Europe	‒
SRR6303061	PRJNA418941	Italy	Europe	‒
SRR6303062	PRJNA418941	Italy	Europe	‒
SRR6303066	PRJNA418941	Italy	Europe	‒
SRR6303068	PRJNA418941	Italy	Europe	‒
SRR6367587	PRJNA421881	Italy	Europe	‒
SRR6367588	PRJNA421881	Italy	Europe	‒
SRR6367589	PRJNA421881	Italy	Europe	‒
SRR6367590	PRJNA421881	Italy	Europe	‒
SRR6367591	PRJNA421881	Italy	Europe	‒
SRR6367592	PRJNA421881	Italy	Europe	‒
SRR6367593	PRJNA421881	Italy	Europe	‒
SRR6367594	PRJNA421881	Italy	Europe	‒
SRR6367595	PRJNA421881	Italy	Europe	‒
SRR6367596	PRJNA421881	Italy	Europe	‒
SRR6367597	PRJNA421881	Italy	Europe	‒
SRR6367598	PRJNA421881	Italy	Europe	‒
SRR6367599	PRJNA421881	Italy	Europe	‒
SRR6367600	PRJNA421881	Italy	Europe	‒
SRR8146935	PRJNA421881	Italy	Europe	‒
SRR8146936	PRJNA421881	Italy	Europe	‒
SRR8146937	PRJNA421881	Italy	Europe	‒
SRR8146938	PRJNA421881	Italy	Europe	‒
SRR8146939	PRJNA421881	Italy	Europe	‒
SRR8146940	PRJNA421881	Italy	Europe	‒
SRR8146941	PRJNA421881	Italy	Europe	‒
SRR8146942	PRJNA421881	Italy	Europe	‒
SRR8146943	PRJNA421881	Italy	Europe	‒
SRR8146944	PRJNA421881	Italy	Europe	‒
SRR8146945	PRJNA421881	Italy	Europe	‒
SRR8146946	PRJNA421881	Italy	Europe	‒
SRR8146947	PRJNA421881	Italy	Europe	‒
SRR8146948	PRJNA421881	Italy	Europe	‒
SRR8146949	PRJNA421881	Italy	Europe	‒
SRR8146950	PRJNA421881	Italy	Europe	‒
SRR8146951	PRJNA421881	Italy	Europe	‒
SRR8146952	PRJNA421881	Italy	Europe	‒
SRR8146953	PRJNA421881	Italy	Europe	‒
SRR8146954	PRJNA421881	Italy	Europe	‒
SRR8146955	PRJNA421881	Italy	Europe	‒
SRR8146956	PRJNA421881	Italy	Europe	‒
SRR8146957	PRJNA421881	Italy	Europe	‒
SRR8146958	PRJNA421881	Italy	Europe	‒
SRR8146959	PRJNA421881	Italy	Europe	‒
SRR8146960	PRJNA421881	Italy	Europe	‒
SRR8146961	PRJNA421881	Italy	Europe	‒
SRR8146962	PRJNA421881	Italy	Europe	‒
SRR8146963	PRJNA421881	Italy	Europe	‒
SRR8146964	PRJNA421881	Italy	Europe	‒
SRR8146965	PRJNA421881	Italy	Europe	‒
SRR8146966	PRJNA421881	Italy	Europe	‒
SRR8146967	PRJNA421881	Italy	Europe	‒
SRR8146968	PRJNA421881	Italy	Europe	‒
SRR8146969	PRJNA421881	Italy	Europe	‒
SRR8146970	PRJNA421881	Italy	Europe	‒
SRR8146971	PRJNA421881	Italy	Europe	‒
SRR8146972	PRJNA421881	Italy	Europe	‒
SRR8146973	PRJNA421881	Italy	Europe	‒
SRR8146974	PRJNA421881	Italy	Europe	‒
SRR8146975	PRJNA421881	Italy	Europe	‒
SRR8146976	PRJNA421881	Italy	Europe	‒
SRR8146978	PRJNA421881	Italy	Europe	‒
SRR8146979	PRJNA421881	Italy	Europe	‒
SRR8146980	PRJNA421881	Italy	Europe	‒
SRR8146981	PRJNA421881	Italy	Europe	‒
SRR8146982	PRJNA421881	Italy	Europe	‒
SRR8146983	PRJNA421881	Italy	Europe	‒
SRR8146984	PRJNA421881	Italy	Europe	‒
SRR8146985	PRJNA421881	Italy	Europe	‒
SRR8146986	PRJNA421881	Italy	Europe	‒
SRR8146987	PRJNA421881	Italy	Europe	‒
SRR8146988	PRJNA421881	Italy	Europe	‒
SRR8146989	PRJNA421881	Italy	Europe	‒
SRR8146990	PRJNA421881	Italy	Europe	‒
SRR8146991	PRJNA421881	Italy	Europe	‒
SRR8146992	PRJNA421881	Italy	Europe	‒
SRR8146993	PRJNA421881	Italy	Europe	‒
SRR8146994	PRJNA421881	Italy	Europe	‒
SRR7726388	PRJNA428202	USA	North America	21.3
SRR7726389	PRJNA428202	USA	North America	21.3
SRR7726390	PRJNA428202	USA	North America	27.52
SRR7726391	PRJNA428202	USA	North America	27.52
SRR7726392	PRJNA428202	USA	North America	27.52
SRR7726393	PRJNA428202	USA	North America	22.97
SRR7726394	PRJNA428202	USA	North America	22.97
SRR7726395	PRJNA428202	USA	North America	22.97
SRR7726396	PRJNA428202	USA	North America	26.2
SRR7726397	PRJNA428202	USA	North America	26.2
SRR7726398	PRJNA428202	USA	North America	32.83
SRR7726399	PRJNA428202	USA	North America	26.2
SRR7726400	PRJNA428202	USA	North America	32.83
SRR7726401	PRJNA428202	USA	North America	32.83
SRR7726402	PRJNA428202	USA	North America	23.17
SRR7726403	PRJNA428202	USA	North America	23.17
SRR7726404	PRJNA428202	USA	North America	21.03
SRR7726405	PRJNA428202	USA	North America	21.03
SRR7726406	PRJNA428202	USA	North America	21.42
SRR7726407	PRJNA428202	USA	North America	21.42
SRR7726408	PRJNA428202	USA	North America	21.42
SRR7726409	PRJNA428202	USA	North America	23.17
SRR7726410	PRJNA428202	USA	North America	21.03
SRR7726411	PRJNA428202	USA	North America	21.3
SRR8675870	PRJNA431482	China	Asia	42
SRR8675871	PRJNA431482	China	Asia	54
SRR8675872	PRJNA431482	China	Asia	27
SRR8675873	PRJNA431482	China	Asia	48
SRR8675874	PRJNA431482	China	Asia	32
SRR8675875	PRJNA431482	China	Asia	27
SRR8675876	PRJNA431482	China	Asia	38
SRR8675877	PRJNA431482	China	Asia	27
SRR8675878	PRJNA431482	China	Asia	36
SRR8675879	PRJNA431482	China	Asia	33
SRR8675880	PRJNA431482	China	Asia	35
SRR8675881	PRJNA431482	China	Asia	46
SRR8675882	PRJNA431482	China	Asia	26
SRR8675883	PRJNA431482	China	Asia	34
SRR8675884	PRJNA431482	China	Asia	27
SRR8675885	PRJNA431482	China	Asia	25
SRR8675886	PRJNA431482	China	Asia	28
SRR8675887	PRJNA431482	China	Asia	28
SRR8675888	PRJNA431482	China	Asia	46
SRR8675889	PRJNA431482	China	Asia	36
SRR8675890	PRJNA431482	China	Asia	70
SRR8675891	PRJNA431482	China	Asia	45
SRR8675892	PRJNA431482	China	Asia	48
SRR8675893	PRJNA431482	China	Asia	46
SRR8675894	PRJNA431482	China	Asia	36
SRR8675895	PRJNA431482	China	Asia	75
SRR8675896	PRJNA431482	China	Asia	60
SRR8675897	PRJNA431482	China	Asia	34
SRR8675898	PRJNA431482	China	Asia	60
SRR8675899	PRJNA431482	China	Asia	26
SRR8675900	PRJNA431482	China	Asia	63
SRR8675901	PRJNA431482	China	Asia	75
SRR8675902	PRJNA431482	China	Asia	31
SRR8675903	PRJNA431482	China	Asia	38
SRR8675904	PRJNA431482	China	Asia	48
SRR8675905	PRJNA431482	China	Asia	25
SRR8675906	PRJNA431482	China	Asia	51
SRR8675907	PRJNA431482	China	Asia	40
SRR8675908	PRJNA431482	China	Asia	48
SRR8675909	PRJNA431482	China	Asia	19
SRR8675910	PRJNA431482	China	Asia	50
SRR8675911	PRJNA431482	China	Asia	35
SRR8675912	PRJNA431482	China	Asia	70
SRR8675913	PRJNA431482	China	Asia	30
SRR8675914	PRJNA431482	China	Asia	59
SRR8675915	PRJNA431482	China	Asia	34
SRR8675916	PRJNA431482	China	Asia	44
SRR8675917	PRJNA431482	China	Asia	21
SRR8675918	PRJNA431482	China	Asia	38
SRR8675919	PRJNA431482	China	Asia	34
SRR8675920	PRJNA431482	China	Asia	75
SRR8675921	PRJNA431482	China	Asia	46
SRR7124572	PRJNA449784	China	Asia	‒
SRR7124582	PRJNA449784	China	Asia	‒
SRR7124583	PRJNA449784	China	Asia	‒
SRR7124584	PRJNA449784	China	Asia	‒
SRR7124585	PRJNA449784	China	Asia	‒
SRR7124586	PRJNA449784	China	Asia	‒
SRR7124587	PRJNA449784	China	Asia	‒
SRR7124590	PRJNA449784	China	Asia	‒
SRR7124591	PRJNA449784	China	Asia	‒
SRR7124601	PRJNA449784	China	Asia	‒
SRR7124602	PRJNA449784	China	Asia	‒
SRR7124605	PRJNA449784	China	Asia	‒
SRR7124606	PRJNA449784	China	Asia	‒
SRR7124607	PRJNA449784	China	Asia	‒
SRR7124608	PRJNA449784	China	Asia	‒
SRR7124636	PRJNA449784	China	Asia	‒
SRR7124647	PRJNA449784	China	Asia	‒
SRR7124674	PRJNA449784	China	Asia	‒
SRR7124676	PRJNA449784	China	Asia	‒
SRR7124678	PRJNA449784	China	Asia	‒
SRR7124679	PRJNA449784	China	Asia	‒
SRR7124680	PRJNA449784	China	Asia	‒
SRR7124693	PRJNA449784	China	Asia	‒
SRR7124695	PRJNA449784	China	Asia	‒
SRR7124696	PRJNA449784	China	Asia	‒
SRR7124697	PRJNA449784	China	Asia	‒
SRR7124698	PRJNA449784	China	Asia	‒
SRR7124699	PRJNA449784	China	Asia	‒
SRR7124700	PRJNA449784	China	Asia	‒
SRR7124701	PRJNA449784	China	Asia	‒
SRR7124702	PRJNA449784	China	Asia	‒
SRR7124703	PRJNA449784	China	Asia	‒
SRR7124706	PRJNA449784	China	Asia	‒
SRR7124717	PRJNA449784	China	Asia	‒
SRR7124718	PRJNA449784	China	Asia	‒
SRR7124720	PRJNA449784	China	Asia	‒
SRR7124721	PRJNA449784	China	Asia	‒
SRR7124722	PRJNA449784	China	Asia	‒
SRR7124723	PRJNA449784	China	Asia	‒
SRR7124724	PRJNA449784	China	Asia	‒
SRR7124725	PRJNA449784	China	Asia	‒
SRR7124726	PRJNA449784	China	Asia	‒
SRR7124727	PRJNA449784	China	Asia	‒
SRR7124757	PRJNA449784	China	Asia	‒
SRR7124758	PRJNA449784	China	Asia	‒
SRR7124760	PRJNA449784	China	Asia	‒
SRR7124761	PRJNA449784	China	Asia	‒
SRR7124762	PRJNA449784	China	Asia	‒
SRR7124763	PRJNA449784	China	Asia	‒
SRR7124764	PRJNA449784	China	Asia	‒
SRR7124765	PRJNA449784	China	Asia	‒
SRR7124766	PRJNA449784	China	Asia	‒
SRR7124767	PRJNA449784	China	Asia	‒
SRR7124768	PRJNA449784	China	Asia	‒
SRR7124769	PRJNA449784	China	Asia	‒
SRR7124770	PRJNA449784	China	Asia	‒
SRR7124772	PRJNA449784	China	Asia	‒
SRR7124789	PRJNA449784	China	Asia	‒
SRR7124806	PRJNA449784	China	Asia	‒
SRR7124807	PRJNA449784	China	Asia	‒
SRR7124808	PRJNA449784	China	Asia	‒
SRR7124812	PRJNA449784	China	Asia	‒
SRR7124814	PRJNA449784	China	Asia	‒
SRR7124827	PRJNA449784	China	Asia	‒
SRR7124831	PRJNA449784	China	Asia	‒
SRR7124841	PRJNA449784	China	Asia	‒
SRR7124845	PRJNA449784	China	Asia	‒
SRR7124849	PRJNA449784	China	Asia	‒
SRR7124860	PRJNA449784	China	Asia	‒
SRR7658579	PRJNA485056	Madagascar	Africa	34
SRR7658580	PRJNA485056	Madagascar	Africa	46
[truncated: 2,022 more rows]

## Sheet: Table_S2
Table S2: List of bifidobacterial strains selected for the present study.
GenBank assembly accession	Assembly name	Species	Strain	Host	Isolation source
GCA_900637215.1	49888_B01	B. longum subsp. infantis	NCTC11817	Homo sapiens	Fecal sample
GCA_939109825.1	hadza_2614_Bf28	B. longum subsp. infantis	hadza_2614_Bf28	Homo sapiens	Fecal sample
GCA_015102215.1	ASM1510221v1	B. longum subsp. infantis	JCM 11347	Homo sapiens	Fecal sample
GCA_022819225.1	ASM2281922v1	B. longum subsp. infantis	JRPT	Homo sapiens	Fecal sample
GCA_023205855.1	ASM2320585v1	B. longum subsp. infantis	BB-02	Homo sapiens	Fecal sample
GCA_902505535.1	LH23	B. longum subsp. infantis	LH_23	Homo sapiens	Fecal sample
GCA_902167775.1	NZ_Bifidobacterium_longum_infantis_BG463.m5.93_JG	B. longum subsp. infantis	NZ_Bifidobacterium_longum_infantis_BG463.m5.93_JG	Homo sapiens	Fecal sample
GCA_001686105.1	ASM168610v1	B. longum subsp. infantis	IN-07	Homo sapiens	Fecal sample
GCA_004803425.1	ASM480342v1	B. longum subsp. infantis	UBBI-01	Homo sapiens	Fecal sample
GCA_003370005.1	ASM337000v1	B. longum	N6D05	Homo sapiens	Vaginal sample
GCA_940588555.1	hadza_2261_Bf14	B. longum subsp. infantis	hadza_2261_Bf14	Homo sapiens	Fecal sample
GCA_000730105.1	ASM73010v1	B. longum subsp. longum	1-5B	Homo sapiens	Fecal sample
GCA_017357365.1	ASM1735736v1	B. longum subsp. infantis	JCM 7011	Homo sapiens	Infant fecal sample
GCA_003465095.1	ASM346509v1	B. longum subsp. longum	AF11-41	Homo sapiens	Fecal sample
GCA_900157055.1	Bifido_09_v1	B. longum	Bifido_09	Homo sapiens	Blood culture
GCA_001686185.1	ASM168618v1	B. longum subsp. longum	LO-21	Homo sapiens	Fecal sample of breast-fed infants
GCA_001686125.1	ASM168612v1	B. longum subsp. infantis	IN-F29	Homo sapiens	Fecal sample of breast-fed infants
GCA_001870755.1	ASM187075v1	B. longum subsp. infantis	TPY12-1	Homo sapiens	Infant stool
GCA_004334545.1	ASM433454v1	B. longum subsp. longum	MCC10002	Homo sapiens	Fecal sample
GCA_004333925.1	ASM433392v1	B. longum subsp. longum	MCC10015	Homo sapiens	Fecal sample
GCA_004332945.1	ASM433294v1	B. longum subsp. longum	MCC10116	Homo sapiens	Fecal sample
GCA_000730055.1	ASM73005v1	B. longum subsp. longum	7-1B	Homo sapiens	Fecal sample
GCA_004333365.1	ASM433336v1	B. longum subsp. longum	MCC10068	Homo sapiens	Infant feces
GCA_902167555.1	B.longum_ssp_infantis_2_mod_mod2	B. longum subsp. infantis	B.longum_ssp_infantis_2_mod	Homo sapiens	Infant feces
GCA_939095605.1	hadza_2261_Bf12	B. longum subsp. infantis	hadza_2261_Bf12	Homo sapiens	Fecal sample
GCA_902505555.1	LH664	B. longum subsp. infantis	LH_664	Homo sapiens	Fecal sample of breast-fed infants
GCA_023208115.1	ASM2320811v1	B. longum subsp. infantis	PI_005	-	Probiotic product
GCA_019125315.1	ASM1912531v1	B. longum	MSK.5.15	Homo sapiens	Fecal sample
GCA_001870705.1	ASM187070v1	B. longum subsp. suis	BSM11-5	Homo sapiens	Infant stool
GCA_902167565.1	B.longum_ssp_infantis_5_mod2	B. longum subsp. infantis	B.longum_ssp_infantis_5	Homo sapiens	Infant feces
GCA_020181415.1	ASM2018141v1	B. longum	NBRC 114370	Homo sapiens	Fecal sample
GCA_022135285.1	-	B. longum	DFI.7.25	Homo sapiens	Fecal sample
GCA_001281305.1	ASM128130v1	B. longum	BT1	Homo sapiens	Infant feces
GCA_900157085.1	Bifido_04_v1	B. longum	Bifido_04	Homo sapiens	Blood culture
GCA_015670475.1	ASM1567047v1	B. longum	1001283B150225_161107_D10	Homo sapiens	Fecal sample
GCA_901212475.1	NZ_Bifidobacterium_longum_subsp_infantis_MC1	B. longum	Bifidobacterium_longum_subsp_infantis_MC1	Homo sapiens	Infant feces
GCA_004333045.1	ASM433304v1	B. longum subsp. longum	MCC10096	Homo sapiens	Fecal sample
GCA_016759665.1	ASM1675966v1	B. longum subsp. longum	458B	Homo sapiens	Fecal sample
GCA_004333235.1	ASM433323v1	B. longum subsp. longum	MCC10076	Homo sapiens	Fecal sample
GCA_002832985.1	ASM283298v1	B. longum subsp. longum	APC1503	Homo sapiens	Fecal sample
GCA_939148185.1	hadza_1834_Bf44	B. longum subsp. infantis	hadza_1834_Bf44	Homo sapiens	Fecal sample
GCA_018141585.1	ASM1814158v1	B. longum	K2-21-4	Homo sapiens	Fecal sample
GCA_019127715.1	ASM1912771v1	B. longum	MSK.20.96	Homo sapiens	Fecal sample
GCA_004334635.1	ASM433463v1	B. longum subsp. longum	MCC10126	Homo sapiens	Fecal sample
GCA_019125295.1	ASM1912529v1	B. longum	MSK.5.11	Homo sapiens	Fecal sample
GCA_004334065.1	ASM433406v1	B. longum subsp. longum	MCC10004	Homo sapiens	Fecal sample
GCA_014900875.1	ASM1490087v1	B. longum subsp. longum	KCTC 5915	Homo sapiens	Fecal sample
GCA_015554025.1	ASM1555402v1	B. longum	1001275B_160808_B3	Homo sapiens	Fecal sample
GCA_939065775.1	hadza_1947_Bf3	B. longum subsp. infantis	hadza_1947_Bf3	Homo sapiens	Fecal sample
GCA_004334035.1	ASM433403v1	B. longum subsp. longum	MCC10008	Homo sapiens	Fecal sample
GCA_001686165.1	ASM168616v1	B. longum subsp. longum	LO-10	Homo sapiens	Fecal sample of breast-fed infant
GCA_003465545.1	ASM346554v1	B. longum subsp. longum	AF08-2	Homo sapiens	Fecal sample
GCA_004332755.1	ASM433275v1	B. longum subsp. longum	MCC10102	Homo sapiens	Fecal sample
GCA_015558965.1	ASM1555896v1	B. longum	1001095H_141210_B2	Homo sapiens	Fecal sample
GCA_020353915.1	ASM2035391v1	B. longum subsp. longum	NBRC 114494	Homo sapiens	Fecal sample
GCA_002833255.1	ASM283325v1	B. longum subsp. longum	DPC6320	Homo sapiens	Fecal sample
GCA_004334145.1	ASM433414v1	B. longum subsp. longum	MCC10083	Homo sapiens	Fecal sample
GCA_003438485.1	ASM343848v1	B. longum	TF06-12AC	Homo sapiens	Fecal sample
GCA_004334075.1	ASM433407v1	B. longum subsp. longum	MCC10003	Homo sapiens	Fecal sample
GCA_022496455.1	ASM2249645v1	B. longum	2204B	Felis catus silvestris	Fecal sample
GCA_004334355.1	ASM433435v1	B. longum subsp. longum	MCC10030	Homo sapiens	Fecal sample
GCA_013393765.1	ASM1339376v1	B. longum subsp. longum	YS108R	Homo sapiens	Elder fecal sample
GCA_925297865.1	IM217	B. longum subsp. infantis	IM217	-	Food additive
GCA_004332965.1	ASM433296v1	B. longum subsp. longum	MCC10100	Homo sapiens	Fecal sample
GCA_004333645.1	ASM433364v1	B. longum subsp. longum	MCC10044	Homo sapiens	Fecal sample
GCA_004332895.1	ASM433289v1	B. longum subsp. longum	MCC10094	Homo sapiens	Fecal sample
GCA_004334785.1	ASM433478v1	B. longum subsp. longum	MCC10128	Homo sapiens	Fecal sample
GCA_004333275.1	ASM433327v1	B. longum subsp. longum	MCC10073	Homo sapiens	Fecal sample
GCA_003466505.1	ASM346650v1	B. longum subsp. longum	TM05-14	Homo sapiens	Fecal sample
GCA_004334815.1	ASM433481v1	B. longum subsp. longum	MCC10123	Homo sapiens	Fecal sample
GCA_004334445.1	ASM433444v1	B. longum subsp. longum	MCC10027	Homo sapiens	Fecal sample
GCA_000786175.1	ASM78617v1	B. longum subsp. longum	VMKB44	Homo sapiens	Fecal sample
GCA_015668695.1	ASM1566869v1	B. longum	BSD2780061687b_171204_F1	Homo sapiens	Fecal sample
GCA_019128185.1	ASM1912818v1	B. longum	MSK.19.75	Homo sapiens	Fecal sample
GCA_017357345.1	ASM1735734v1	B. longum subsp. longum	JCM 7053	Homo sapiens	Infant feces
GCA_015551245.1	ASM1555124v1	B. longum	BSD2780120874_150323_E3	Homo sapiens	Fecal sample
GCA_022132485.1	-	B. longum	MSK.8.1	Homo sapiens	Fecal sample
GCA_015553485.1	ASM1555348v1	B. longum	D6t1_180914_B2	Homo sapiens	Fecal sample
GCA_014900535.1	ASM1490053v1	B. longum subsp. longum	JCM 11343	Homo sapiens	Infant feces
GCA_004334865.1	ASM433486v1	B. longum subsp. longum	MCC10119	Homo sapiens	Fecal sample
GCA_004333455.1	ASM433345v1	B. longum subsp. longum	MCC10055	Homo sapiens	Fecal sample
GCA_902505435.1	LH12	B. longum subsp. longum	LH_12	Homo sapiens	Infant feces
GCA_004334045.1	ASM433404v1	B. longum subsp. longum	MCC10007	Homo sapiens	Fecal sample
GCA_001686205.1	ASM168620v1	B. longum subsp. longum	LO-C29	Homo sapiens	Fecal sample of breast-fed infant
GCA_004334715.1	ASM433471v1	B. longum subsp. longum	MCC10120	Homo sapiens	Fecal sample
GCA_000155415.1	ASM15541v1	B. longum subsp. infantis	CCUG 52486	Homo sapiens	Fecal sample
GCA_000730205.1	ASM73020v1	B. longum	BXY01	Homo sapiens	Gut
GCA_004333995.1	ASM433399v1	B. longum subsp. longum	MCC10012	Homo sapiens	Fecal sample
GCA_002833125.1	ASM283312v1	B. longum subsp. longum	APC1473	Homo sapiens	Fecal sample
GCA_019128255.1	ASM1912825v1	B. longum	MSK.19.77	Homo sapiens	Fecal sample
GCA_002833115.1	ASM283311v1	B. longum subsp. longum	APC1472	Homo sapiens	Fecal sample
GCA_000730135.1	ASM73013v1	B. longum subsp. longum	EK13	Homo sapiens	Fecal sample
GCA_001293145.1	ASM129314v1	B. longum	BG7	Homo sapiens	Infant feces
GCA_002076095.1	Bbif1886B	B. longum subsp. longum	1886B	Homo sapiens	Human milk
GCA_014898235.1	ASM1489823v1	B. longum subsp. longum	JCM 11341	Homo sapiens	Infant feces
GCA_019041665.1	-	B. longum	MSK.8.36	Homo sapiens	Fecal sample
GCA_020564685.1	ASM2056468v1	B. longum	ICIS-500	Homo sapiens	Fecal sample
GCA_001051015.2	ASM105101v2	B. longum subsp. infantis	CECT 7210	Homo sapiens	Fecal sample of breast-fed infant
GCA_000730035.1	ASM73003v1	B. longum subsp. longum	17-1B	Homo sapiens	Fecal sample
GCA_004333975.1	ASM433397v1	B. longum subsp. longum	MCC10014	Homo sapiens	Fecal sample
GCA_004334235.1	ASM433423v1	B. longum subsp. longum	MCC10059	Homo sapiens	Fecal sample
GCA_004334855.1	ASM433485v1	B. longum subsp. longum	MCC10122	Homo sapiens	Fecal sample
GCA_016759825.1	ASM1675982v1	B. longum subsp. longum	20B	Homo sapiens	Fecal sample
GCA_004332865.1	ASM433286v1	B. longum subsp. longum	MCC10093	Homo sapiens	Fecal sample
GCA_001446275.1	ASM144627v1	B. longum subsp. longum	CCUG30698	Homo sapiens	Fecal sample
GCA_004333715.1	ASM433371v1	B. longum subsp. longum	MCC10035	Homo sapiens	Fecal sample
GCA_004333785.1	ASM433378v1	B. longum subsp. longum	MCC10031	Homo sapiens	Fecal sample
GCA_003370205.1	ASM337020v1	B. longum	N5E04	Homo sapiens	Vaginal sample
GCA_002861445.1	ASM286144v1	B. longum	UMB0788	Homo sapiens	Urine sample
GCA_004332625.1	ASM433262v1	B. longum subsp. longum	MCC10114	Homo sapiens	Fecal sample
GCA_002075935.1	Bbif1897B	B. longum subsp. longum	1897B	Homo sapiens	Human milk
GCA_019131455.1	ASM1913145v1	B. longum	MSK.13.60	Homo sapiens	Fecal sample
GCA_004334535.1	ASM433453v1	B. longum subsp. longum	MCC10006	Homo sapiens	Fecal sample
GCA_002833175.1	ASM283317v1	B. longum	APC1465	Homo sapiens	Fecal sample
GCA_003437095.1	ASM343709v1	B. longum subsp. longum	TF07-39	Homo sapiens	Fecal sample
GCA_004334345.1	ASM433434v1	B. longum subsp. longum	MCC10040	Homo sapiens	Fecal sample
GCA_001686225.1	ASM168622v1	B. longum subsp. longum	LO-K29a	Homo sapiens	Fecal sample of breast-fed infant
GCA_021184065.1	ASM2118406v1	B. longum subsp. longum	BB-46	-	Probiotic product
GCA_000730025.1	ASM73002v1	B. longum subsp. longum	EK5	Homo sapiens	Fecal sample
GCA_000829295.1	ASM82929v1	B. longum subsp. longum	105-A	Homo sapiens	Fecal sample
GCA_021228035.1	ASM2122803v1	B. longum	VHProbi Y08	Homo sapiens	Fecal sample
GCA_022643625.1	ASM2264362v1	B. longum subsp. longum	B4	Bos taurus	Fecal sample
GCA_005844345.1	ASM584434v1	B. longum	1001271st1_B4	Homo sapiens	Fecal sample
GCA_018785685.1	ASM1878568v1	B. longum	MCC265	Homo sapiens	Fecal sample
GCA_015670335.1	ASM1567033v1	B. longum	1001270J_160509_F3	Homo sapiens	Fecal sample
GCA_015671435.1	ASM1567143v1	B. longum	1001254J_160919_E2	Homo sapiens	Fecal sample
GCA_004333625.1	ASM433362v1	B. longum subsp. longum	MCC10045	Homo sapiens	Fecal sample
GCA_001686145.1	ASM168614v1	B. longum subsp. longum	LO-06	Homo sapiens	Fecal sample of breast-fed infant
GCA_003438385.1	ASM343838v1	B. longum subsp. longum	OM05-2BH	Homo sapiens	Fecal sample
GCA_003437695.1	ASM343769v1	B. longum subsp. longum	TF08-4AC	Homo sapiens	Fecal sample
GCA_004332645.1	ASM433264v1	B. longum subsp. longum	MCC10115	Homo sapiens	Fecal sample
GCA_016838685.1	ASM1683868v1	B. longum subsp. longum	HN001	Homo sapiens	Fecal sample
GCA_001719085.1	ASM171908v1	B. longum subsp. longum	35624	Homo sapiens	-
GCA_000166315.1	ASM16631v1	B. longum subsp. longum	BBMN68	Homo sapiens	-
GCA_004333535.1	ASM433353v1	B. longum subsp. longum	MCC10052	Homo sapiens	Fecal sample
GCA_003475025.1	ASM347502v1	B. longum subsp. longum	AF35-13AC	Homo sapiens	Fecal sample
GCA_003465635.1	ASM346563v1	B. longum subsp. longum	AF05-2	Homo sapiens	Fecal sample
GCA_901873505.1	Bifidobacterium_longum_BgEED06	B. longum	Bifidobacterium_longum_BgEED06	Homo sapiens	Fecal sample
GCA_004333515.1	ASM433351v1	B. longum subsp. longum	MCC10053	Homo sapiens	Fecal sample
GCA_004334425.1	ASM433442v1	B. longum subsp. longum	MCC10028	Homo sapiens	Fecal sample
GCA_900157155.1	Bifido_06_v1	B. longum	Bifido_06	Homo sapiens	Blood culture
GCA_001725985.1	ASM172598v1	B. longum subsp. longum	AH1206	Homo sapiens	Infant feces
GCA_004333895.1	ASM433389v1	B. longum subsp. longum	MCC10022	Homo sapiens	Fecal sample
GCA_000421385.1	ASM42138v1	B. longum	AGR2137	-	Rumen sample
GCA_004332665.1	ASM433266v1	B. longum subsp. longum	MCC10108	Homo sapiens	Fecal sample
GCA_004332725.1	ASM433272v1	B. longum subsp. longum	MCC10101	Homo sapiens	Fecal sample
GCA_002833185.1	ASM283318v1	B. longum subsp. longum	APC1464	Homo sapiens	Fecal sample
GCA_001275745.1	assBLOI2	B. longum subsp. longum	BLOI2	Homo sapiens	Infant stool
GCA_022701235.1	ASM2270123v1	B. longum	D2TC	-	-
GCA_004332735.1	ASM433273v1	B. longum subsp. longum	MCC10106	Homo sapiens	Fecal sample
GCA_003466545.1	ASM346654v1	B. longum subsp. longum	TM04-48B	Homo sapiens	Fecal sample
GCA_005406285.1	ASM540628v1	B. longum	ZJ1	Homo sapiens	Centenarian fecal sample
GCA_017312645.1	ASM1731264v1	B. longum subsp. longum	MCC00325	Homo sapiens	Fecal sample
GCA_900157145.1	Bifido_03_v1	B. longum	Bifido_03	Homo sapiens	Blood culture
GCA_022496375.1	ASM2249637v1	B. longum subsp. suis	2233B	Canis lupus familiaris	Fecal sample
GCA_004334155.1	ASM433415v1	B. longum subsp. longum	MCC10077	Homo sapiens	Fecal sample
GCA_015670995.1	ASM1567099v1	B. longum	BSD2780120875b_170604_H11	Homo sapiens	Fecal sample
GCA_009896525.1	ASM989652v1	B. longum subsp. longum	UMA3015	Homo sapiens	Infant feces
GCA_004334165.1	ASM433416v1	B. longum subsp. longum	MCC10074	Homo sapiens	Fecal sample
GCA_003464575.1	ASM346457v1	B. longum subsp. longum	AF14-34	Homo sapiens	Fecal sample
GCA_004333845.1	ASM433384v1	B. longum subsp. longum	MCC10025	Homo sapiens	Fecal sample
GCA_000196575.1	ASM19657v1	B. longum subsp. longum	157F	-	-
GCA_020072545.1	ASM2007254v1	B. longum subsp. longum	PCB133	Homo sapiens	Fecal sample
GCA_021432165.1	ASM2143216v1	B. longum	T1	Homo sapiens	-
GCA_000185665.1	ASM18566v1	B. longum subsp. longum	12_1_47BFAA	Homo sapiens	Gastrointestinal tract
GCA_902167615.1	B.longum_ssp_infantis_3_mod_mod2	B. longum subsp. infantis	B.longum_ssp_infantis_3_mod	Homo sapiens	Infant stool
GCA_018785645.1	ASM1878564v1	B. longum	MCC264	Homo sapiens	Fecal sample
GCA_015671085.1	ASM1567108v1	B. longum	J1101437_171009_B2	Homo sapiens	Fecal sample
GCA_006438975.1	ASM643897v1	B. longum subsp. longum	CR15	Homo sapiens	Fecal sample
GCA_015553805.1	ASM1555380v1	B. longum	D52t1_170925_H5	Homo sapiens	Fecal sample
GCA_004334485.1	ASM433448v1	B. longum subsp. longum	MCC10011	Homo sapiens	Fecal sample
GCA_002833215.1	ASM283321v1	B. longum subsp. longum	DPC6323	Homo sapiens	Fecal sample
GCA_000219455.1	ASM21945v1	B. longum subsp. longum	KACC 91563	Homo sapiens	-
GCA_002833135.1	ASM283313v1	B. longum subsp. longum	APC1468	Homo sapiens	Fecal sample
GCA_004333015.1	ASM433301v1	B. longum subsp. longum	MCC10091	Homo sapiens	Fecal sample
GCA_002833015.1	ASM283301v1	B. longum subsp. longum	DPC6316	Homo sapiens	Fecal sample
GCA_020008065.1	ASM2000806v1	B. longum subsp. longum	BCBL-583	Homo sapiens	Fecal sample
GCA_003436595.1	ASM343659v1	B. longum subsp. longum	TM02-7	Homo sapiens	Fecal sample
GCA_019131855.1	ASM1913185v1	B. longum	MSK.11.12	Homo sapiens	Fecal sample
GCA_003130775.1	ASM313077v1	B. longum	UMA026	Bos taurus	Fecal sample
GCA_004333775.1	ASM433377v1	B. longum subsp. longum	MCC10033	Homo sapiens	Fecal sample
GCA_019127795.1	ASM1912779v1	B. longum	MSK.20.74	Homo sapiens	Fecal sample
GCA_000008945.1	ASM894v1	B. longum	DJO10A	Homo sapiens	Fecal sample
GCA_004334695.1	ASM433469v1	B. longum subsp. longum	MCC10121	Homo sapiens	Fecal sample
GCA_014898215.1	ASM1489821v1	B. longum subsp. longum	JCM 7050	Homo sapiens	Fecal sample
GCA_017312685.1	ASM1731268v1	B. longum subsp. longum	MCC00353	Homo sapiens	Fecal sample
GCA_005844715.1	ASM584471v1	B. longum	1001175st1_G10	Homo sapiens	Fecal sample
GCA_015670535.1	ASM1567053v1	B. longum	1001275B_160808_A8	Homo sapiens	Fecal sample
GCA_015560565.1	ASM1556056v1	B. longum	1001302B_160321_G1	Homo sapiens	Fecal sample
GCA_016759745.1	ASM1675974v1	B. longum subsp. longum	67B	Homo sapiens	Fecal sample
GCA_017312605.1	ASM1731260v1	B. longum subsp. longum	MCC00300	Homo sapiens	Fecal sample
GCA_000210755.1	ASM21075v1	B. longum subsp. longum	F8	-	-
GCA_004333265.1	ASM433326v1	B. longum subsp. longum	MCC10075	Homo sapiens	Fecal sample
GCA_004332765.1	ASM433276v1	B. longum subsp. longum	MCC10107	Homo sapiens	Fecal sample
GCA_003437995.1	ASM343799v1	B. longum	TF01-22	Homo sapiens	Fecal sample
GCA_015555065.1	ASM1555506v1	B. longum	1001136B_160425_B5	Homo sapiens	Fecal sample
GCA_004333215.1	ASM433321v1	B. longum subsp. longum	MCC10079	Homo sapiens	Fecal sample
GCA_002832995.1	ASM283299v1	B. longum subsp. longum	DPC6321	Homo sapiens	Fecal sample
GCA_015669945.1	ASM1566994v1	B. longum	D33t1_170424_E8	Homo sapiens	Fecal sample
GCA_017312625.1	ASM1731262v1	B. longum subsp. longum	MCC00316	Homo sapiens	Fecal sample
GCA_015102035.1	ASM1510203v1	B. longum subsp. infantis	JCM 11660	Homo sapiens	Infant feces
GCA_015558665.1	ASM1555866v1	B. longum	BSD2780120875_150330_F5	Homo sapiens	Fecal sample
GCA_017312665.1	ASM1731266v1	B. longum subsp. longum	MCC00328	Homo sapiens	Fecal sample
GCA_003474905.1	ASM347490v1	B. longum subsp. longum	AF36-1	Homo sapiens	Fecal sample
GCA_017312525.1	ASM1731252v1	B. longum subsp. longum	MCC00198	Homo sapiens	Fecal sample
GCA_003465745.1	ASM346574v1	B. longum subsp. longum	AF04-13	Homo sapiens	Fecal sample
GCA_015554225.1	ASM1555422v1	B. longum	D31t1_170403_F11	Homo sapiens	Fecal sample
GCA_002276185.1	ASM227618v1	B. longum subsp. longum	Indica	Homo sapiens	Fecal sample
GCA_000497735.1	BLONGv1.0	B. longum subsp. longum	E18	Homo sapiens	Fecal sample
GCA_001686245.1	ASM168624v1	B. longum subsp. longum	LO-K29b	Homo sapiens	Fecal sample of breast-fed infant
GCA_018409165.1	ASM1840916v1	B. longum subsp. longum	DLBL 07	Homo sapiens	-
GCA_014898115.1	ASM1489811v1	B. longum subsp. longum	KCTC 5914	Homo sapiens	Fecal sample
GCA_004334465.1	ASM433446v1	B. longum subsp. longum	MCC10016	Homo sapiens	Fecal sample
GCA_011764605.1	ASM1176460v1	B. longum subsp. longum	Jih1	Homo sapiens	Fecal sample
GCA_004333695.1	ASM433369v1	B. longum subsp. longum	MCC10041	Homo sapiens	Fecal sample
GCA_004334625.1	ASM433462v1	B. longum subsp. longum	MCC10130	Homo sapiens	Fecal sample
GCA_015558825.1	ASM1555882v1	B. longum	1001713B170214_170313_H7	Homo sapiens	Fecal sample
GCA_004333335.1	ASM433333v1	B. longum subsp. longum	MCC10069	Homo sapiens	Fecal sample
GCA_004334365.1	ASM433436v1	B. longum subsp. longum	MCC10038	Homo sapiens	Fecal sample
GCA_004936435.1	ASM493643v1	B. longum subsp. longum	51A	Homo sapiens	Fecal sample
GCA_004334205.1	ASM433420v1	B. longum subsp. longum	MCC10072	Homo sapiens	Fecal sample
GCA_004334325.1	ASM433432v1	B. longum subsp. longum	MCC10047	Homo sapiens	Fecal sample
GCA_017132755.1	ASM1713275v1	B. longum subsp. longum	JCM 19995	Sus scrofa	Fecal sample
GCA_014334375.1	ASM1433437v1	B. longum	LC67	Homo sapiens	-
GCA_003472405.1	ASM347240v1	B. longum subsp. longum	AM11-2	Homo sapiens	Fecal sample
GCA_004332855.1	ASM433285v1	B. longum subsp. longum	MCC10095	Homo sapiens	Fecal sample
GCA_022496415.1	ASM2249641v	B. longum	2226B	Canis lupus familiaris	Fecal sample
GCA_004334615.1	ASM433461v1	B. longum subsp. longum	MCC10127	Homo sapiens	Fecal sample
GCA_902505545.1	LH277	B. longum subsp. longum	LH_277	Homo sapiens	Fecal sample of breast-fed infant
GCA_018409185.1	ASM1840918v1	B. longum subsp. longum	BL 03	Homo sapiens	Fecal sample
GCA_003437455.1	ASM343745v1	B. longum subsp. longum	TM01-1	Homo sapiens	Fecal sample
GCA_015669395.1	ASM1566939v1	B. longum	1001262B_160229_E5	Homo sapiens	Fecal sample
GCA_004334705.1	ASM433470v1	B. longum subsp. longum	MCC10118	Homo sapiens	Fecal sample
GCA_019734255.1	ASM1973425v1	B. longum	K08	Homo sapiens	Fecal sample
GCA_004333035.1	ASM433303v1	B. longum subsp. longum	MCC10090	Homo sapiens	Fecal sample
GCA_004333795.1	ASM433379v1	B. longum subsp. longum	MCC10029	Homo sapiens	Fecal sample
GCA_003370065.1	ASM337006v1	B. longum	N2E12	Homo sapiens	Vaginal sample
GCA_925297675.1	IM810	B. longum subsp. longum	IM810	Food additive	-
GCA_003370225.1	ASM337022v1	B. longum	N3E01-2	Homo sapiens	Vaginal sample
GCA_002076015.1	Bbif1890B	B. longum	1890B	Homo sapiens	Infant stool
GCA_001446255.1	ASM144625v1	B. longum subsp. longum	NCIMB8809	Homo sapiens	Fecal sample
GCA_000772485.1	ASM77248v1	B. longum subsp. longum	GT15	Homo sapiens	Fecal sample
GCA_003468265.1	ASM346826v1	B. longum subsp. longum	AM39-10AC	Homo sapiens	Fecal sample
GCA_900157115.1	Bifido_05_v1	B. longum	Bifido_05	Homo sapiens	Blood culture
GCA_900157095.1	Bifido_01_v1	B. longum	Bifido_01	Homo sapiens	Blood culture
GCA_900157195.1	Bifido_02_v1	B. longum	Bifido_02	Homo sapiens	Blood culture
GCA_020561415.1	ASM2056141v1	B. longum	DFI.2.45	Homo sapiens	Fecal sample
GCA_004333905.1	ASM433390v1	B. longum subsp. longum	MCC10018	Homo sapiens	Fecal sample
GCA_001940535.1	BlonW11v1	B. longum subsp. longum	W11	Homo sapiens	Fecal sample
GCA_004334215.1	ASM433421v1	B. longum subsp. longum	MCC10058	Homo sapiens	Fecal sample
GCA_001050555.1	ASM105055v1	B. longum subsp. longum	CECT 7347	-	-
GCA_004332835.1	ASM433283v1	B. longum subsp. longum	MCC10098	Homo sapiens	Fecal sample
GCA_022136875.1	-	B. longum	DFI.4.163	Homo sapiens	Fecal sample
GCA_004333445.1	ASM433344v1	B. longum subsp. longum	MCC10062	Homo sapiens	Fecal sample
GCA_004333065.1	ASM433306v1	B. longum subsp. longum	MCC10089	Homo sapiens	Fecal sample
GCA_004333165.1	ASM433316v1	B. longum subsp. longum	MCC10081	Homo sapiens	Fecal sample
GCA_019042095.1	-	B. longum	MSK.6.34	Homo sapiens	Fecal sample
GCA_005844115.1	ASM584411v1	B. longum	BSD2780061688st2_H1	Homo sapiens	Fecal sample
GCA_004333675.1	ASM433367v1	B. longum subsp. longum	MCC10042	Homo sapiens	Fecal sample
GCA_004167725.1	ASM416772v1	B. longum subsp. longum	bk_0021	Homo sapiens	Fecal sample
GCA_019041945.1	-	B. longum	MSK.7.30	Homo sapiens	Fecal sample
GCA_014900575.1	ASM1490057v1	B. longum subsp. longum	KCTC 3420	Homo sapiens	Fecal sample
GCA_015550805.1	ASM1555080v1	B. longum	D59t2_181005_F6	Homo sapiens	Fecal sample
GCA_004333465.1	ASM433346v1	B. longum subsp. longum	MCC10060	Homo sapiens	Fecal sample
GCA_019129715.1	ASM1912971v1	B. longum	MSK.17.29	Homo sapiens	Fecal sample
GCA_003342655.1	ASM334265v1	B. longum subsp. longum	BORI	Homo sapiens	Infant stool
GCA_002832955.1	ASM283295v1	B. longum subsp. longum	APC1504	Homo sapiens	Fecal sample
GCA_016759765.1	ASM1675976v1	B. longum subsp. longum	108B	Homo sapiens	Fecal sample
GCA_015546765.1	ASM1554676v1	B. longum	1001099B_141217_H2	Homo sapiens	Fecal samples
GCA_014334075.1	ASM1433407v1	B. longum	BIM B-813D	-	-
GCA_015560585.1	ASM1556058v1	B. longum	D41t1_190614_F6	Homo sapiens	Fecal samples
GCA_004334285.1	ASM433428v1	B. longum subsp. longum	MCC10051	Homo sapiens	Fecal sample
GCA_004333105.1	ASM433310v1	B. longum subsp. longum	MCC10087	Homo sapiens	Fecal sample
GCA_004334745.1	ASM433474v1	B. longum subsp. longum	MCC10117	Homo sapiens	Fecal sample
GCA_016759725.1	ASM1675972v1	B. longum subsp. suis	209B	Homo sapiens	Fecal sample
GCA_004333475.1	ASM433347v1	B. longum subsp. longum	MCC10056	Homo sapiens	Fecal sample
GCA_003370095.1	ASM337009v1	B. longum	W35-1	Homo sapiens	Vaginal sample
GCA_015931225.1	ASM1593122v1	B. longum	JCM 19995	Sus scrofa	Fecal sample
GCA_003471355.1	ASM347135v1	B. longum	AM20-39	Homo sapiens	Fecal sample
GCA_004334245.1	ASM433424v1	B. longum subsp. longum	MCC10054	Homo sapiens	Fecal sample
GCA_004333385.1	ASM433338v1	B. longum subsp. longum	MCC10066	Homo sapiens	Fecal sample
GCA_004333305.1	ASM433330v1	B. longum subsp. longum	MCC10071	Homo sapiens	Fecal sample
GCA_004333115.1	ASM433311v1	B. longum subsp. longum	MCC10086	Homo sapiens	Fecal sample
GCA_009931635.1	ASM993163v1	B. longum subsp. longum	CACC 517	Canis lupus familiaris	Fecal sample
GCA_004333555.1	ASM433355v1	B. longum subsp. longum	MCC10050	Homo sapiens	Fecal sample
GCA_004332935.1	ASM433293v1	B. longum subsp. longum	MCC10112	Homo sapiens	Fecal sample
GCA_003370025.1	ASM337002v1	B. longum	N2G10	Homo sapiens	Vaginal sample
GCA_001892965.1	ASM189296v1	B. longum subsp. longum	296B	Homo sapiens	Fecal sample
GCA_004334775.1	ASM433477v1	B. longum subsp. longum	MCC10129	Homo sapiens	Fecal sample
GCA_017312545.1	ASM1731254v1	B. longum subsp. longum	MCC00215	Homo sapiens	Fecal sample
GCA_009738515.1	ASM973851v1	B. longum	JSRL02	Homo sapiens	Infant fecal sample
GCA_020982785.1	ASM2098278v1	B. longum subsp. longum	JCM 7050	Homo sapiens	Fecal sample
GCA_004333205.1	ASM433320v1	B. longum subsp. longum	MCC10078	Homo sapiens	Fecal sample
GCA_008086305.1	ASM808630v1	B. longum	BAMA-B05	Homo sapiens	Fecal sample
GCA_003475835.1	ASM347583v1	B. longum subsp. longum	AF30-12	Homo sapiens	Fecal sample
GCA_004333425.1	ASM433342v1	B. longum subsp. longum	MCC10064	Homo sapiens	Fecal sample
GCA_004333125.1	ASM433312v1	B. longum subsp. longum	MCC10084	Homo sapiens	Fecal sample
GCA_017312565.1	ASM1731256v1	B. longum subsp. longum	MCC00231	Homo sapiens	Fecal sample
GCA_000007525.1	ASM752v1	B. longum	NCC2705	Homo sapiens	Infant feces
GCA_004333765.1	ASM433376v1	B. longum subsp. longum	MCC10034	Homo sapiens	Fecal sample
GCA_014779835.1	ASM1477983v1	B. longum subsp. longum	815	Homo sapiens	Infant feces
GCA_003094995.1	ASM309499v1	B. longum subsp. longum	DS32_3	-	Commercial dietary supplements
GCA_004333875.1	ASM433387v1	B. longum subsp. longum	MCC10021	Homo sapiens	Fecal sample
GCA_015547105.1	ASM1554710v1	B. longum	D46t1_190503_C6	Homo sapiens	Fecal sample
GCA_002833055.1	ASM283305v1	B. longum	APC1478	Homo sapiens	Fecal sample
GCA_004334255.1	ASM433425v1	B. longum subsp. longum	MCC10057	Homo sapiens	Fecal sample

## Sheet: Table_S3
Table S3: List of the 10 B. longum subsp. longum strain currently included in probiotic products and used for comparative genomics analysis together with PRL2022.
GenBank assembly accession	Assembly name	Species	Strain	Host	Isolation source
GCA_001940535.1	BlonW11v1	B. longum subsp. longum	W11	Homo sapiens	Fecal sample
GCA_003342655.1	ASM334265v1	B. longum subsp. longum	BORI	Homo sapiens	Infant stool
GCA_018409185.1	ASM1840918v1	B. longum subsp. longum	BL 03	Homo sapiens	Fecal sample
GCA_018409165.1	ASM1840916v1	B. longum subsp. longum	DLBL 07	Homo sapiens	-
GCA_001050555.1	ASM105055v1	B. longum subsp. longum	CECT 7347	-	-
GCA_000219455.1	ASM21945v1	B. longum subsp. longum	KACC 91563	Homo sapiens	-
GCA_016759745.1	ASM1675974v1	B. longum subsp. longum	67B = PRL2022	Homo sapiens	Fecal sample
GCA_018408965.1	ASM1840896v1	B. longum subsp. longum	DLBL 09	Homo sapiens	-
GCA_000092325.1	ASM9232v1	B. longum subsp. longum	JDM301	-	-
GCA_016634435.1	ASM1663443v1	B. longum subsp. longum	CECT7894	Homo sapiens	Infant stool
-	-	B. longum subsp. longum	BB536	Homo sapiens	Infant stool

## Sheet: Table_S4
Table S4: For each selected B. longum subsp. longum strain, the average ANI betwenn dereplicated genomes (column 3), prevalence in the 4020 shotgun metagenomics-based fecal samples of healthy adults (column 4), and AxP indeces (column 5) were reported.
GenBank assembly accession	Strain	AVERAGE ANI (between dereplicated genomes)	Prevalence	AxP
GCA_015551245.1	BSD2780120874_150323_E3	98.5092	0.0788753	776.994
GCA_022132485.1	MSK.8.1	98.4109	0.0325952	320.772
GCA_015669945.1	D33t1_170424_E8	98.6433	0.00248818	24.5443
GCA_015558665.1	BSD2780120875_150330_F5	98.59	0.00199054	19.6248
GCA_001293145.1	BG7	98.4134	0.00149291	14.6922
GCA_004334815.1	MCC10123	98.6102	0.000746454	7.3608
GCA_000730025.1	EK5	98.6839	0.000497636	4.91087
GCA_902505435.1	LH_12	98.5329	0.000497636	4.90335
GCA_016759825.1	20B	98.4979	0.000497636	4.90161
GCA_020008065.1	BCBL-583	98.4755	0.000497636	4.9005
GCA_019042095.1	MSK.6.34	98.6714	0.000248818	2.45512
GCA_004332935.1	MCC10112	98.6591	0.000248818	2.45482
GCA_004333775.1	MCC10033	98.6431	0.000248818	2.45442
GCA_015547105.1	D46t1_190503_C6	98.6337	0.000248818	2.45419
-	1B	98.6313	0.000248818	2.45413
GCA_001892965.1	296B	98.6269	0.000248818	2.45402
GCA_018409165.1	DLBL 07	98.6166	0.000248818	2.45376
GCA_014900575.1	KCTC 3420	98.6142	0.000248818	2.4537
GCA_015670995.1	BSD2780120875b_170604_H11	98.5923	0.000248818	2.45316
-	R14	98.5911	0.000248818	2.45312
GCA_002833115.1	APC1472	98.5885	0.000248818	2.45306
GCA_002833015.1	DPC6316	98.5857	0.000248818	2.45299
GCA_002832995.1	DPC6321	98.5845	0.000248818	2.45296
GCA_021184065.1	BB-46	98.5786	0.000248818	2.45281
GCA_000730135.1	EK13	98.5728	0.000248818	2.45267
GCA_000196575.1	157F	98.5651	0.000248818	2.45248
GCA_002076015.1	1890B	98.5553	0.000248818	2.45223
GCA_001940535.1	W11	98.5546	0.000248818	2.45222
GCA_000007525.1	NCC2705	98.5317	0.000248818	2.45165
GCA_925297675.1	IM810	98.5271	0.000248818	2.45153
GCA_016759665.1	458B	98.5251	0.000248818	2.45148
GCA_003466505.1	TM05-14	98.5242	0.000248818	2.45146
GCA_000730035.1	17-1B	98.524	0.000248818	2.45146
GCA_016759765.1	108B	98.5216	0.000248818	2.45139
GCA_002832985.1	APC1503	98.4981	0.000248818	2.45081
GCA_015554025.1	1001275B_160808_B3	98.4613	0.000248818	2.4499
GCA_016759745.1	67B	98.3819	0.000248818	2.44792
GCA_003370005.1	N6D05	98.3703	0	0
GCA_006438975.1	CR15	98.4325	0	0
GCA_003370065.1	N2E12	98.3935	0	0
GCA_014779835.1	815	98.5695	0	0
GCA_003094995.1	DS32_3	98.6453	0	0
GCA_021228035.1	VHProbi Y08	98.4721	0	0
GCA_003370205.1	N5E04	98.3593	0	0
GCA_900157155.1	Bifido_06	98.4865	0	0
GCA_003370225.1	N3E01-2	98.4243	0	0
GCA_003370025.1	N2G10	98.2174	0	0
GCA_004333235.1	MCC10076	98.5722	0	0
GCA_003465545.1	AF08-2	98.6044	0	0
GCA_003437695.1	TF08-4AC	98.6136	0	0
GCA_003437095.1	TF07-39	98.5656	0	0
GCA_000166315.1	BBMN68	98.5128	0	0
GCA_003472405.1	AM11-2	98.5872	0	0
GCA_005406285.1	ZJ1	98.5542	0	0
GCA_017357345.1	JCM 7053	98.593	0	0
GCA_003471355.1	AM20-39	98.5999	0	0
GCA_004334625.1	MCC10130	98.5091	0	0
GCA_000829295.1	105-A	98.6259	0	0
GCA_003342655.1	BORI	98.5234	0	0
GCA_004334205.1	MCC10072	98.606	0	0
GCA_014334075.1	BIM B-813D	98.5931	0	0
GCA_018409185.1	BL 03	98.5235	0	0
GCA_014900535.1	JCM 11343	98.449	0	0
GCA_015553485.1	D6t1_180914_B2	98.5119	0	0
GCA_002833185.1	APC1464	98.5461	0	0
GCA_018785685.1	MCC265	98.5234	0	0
GCA_004333265.1	MCC10075	98.527	0	0
GCA_017312665.1	MCC00328	98.6068	0	0
GCA_004333875.1	MCC10021	98.6295	0	0
GCA_900157145.1	Bifido_03	98.5506	0	0
GCA_009896525.1	UMA3015	98.5716	0	0
GCA_001050555.1	CECT 7347	98.5815	0	0
GCA_001719085.1	35624	98.6887	0	0
GCA_002832955.1	APC1504	98.6685	0	0
GCA_000497735.1	E18	98.6003	0	0
GCA_001725985.1	AH1206	98.5702	0	0
GCA_005844345.1	1001271st1_B4	98.5706	0	0
GCA_000786175.1	VMKB44	98.3448	0	0
GCA_019041665.1	MSK.8.36	98.2116	0	0
GCA_000730105.1	1-5B	98.7398	0	0
GCA_000210755.1	F8	98.6199	0	0
GCA_004332895.1	MCC10094	98.5862	0	0
GCA_003438385.1	OM05-2BH	98.5574	0	0
GCA_003475835.1	AF30-12	98.6354	0	0
GCA_018141585.1	K2-21-4	98.4951	0	0
GCA_016838685.1	HN001	98.521	0	0
GCA_001275745.1	BLOI2	98.5604	0	0
GCA_004334785.1	MCC10128	98.5391	0	0
GCA_019127795.1	MSK.20.74	98.5799	0	0
GCA_900157095.1	Bifido_01	98.6295	0	0
GCA_017312545.1	MCC00215	98.5903	0	0
GCA_022136875.1	DFI.4.163	98.4671	0	0
GCA_002861445.1	UMB0788	98.4827	0	0
GCA_003466545.1	TM04-48B	98.5369	0	0
GCA_003475025.1	AF35-13AC	98.5333	0	0
GCA_014898215.1	JCM 7050	98.5998	0	0
GCA_004333125.1	MCC10084	98.6358	0	0
GCA_017312565.1	MCC00231	98.6484	0	0
GCA_003474905.1	AF36-1	98.5497	0	0
GCA_003465095.1	AF11-41	98.5553	0	0
GCA_003465635.1	AF05-2	98.5884	0	0
GCA_013393765.1	YS108R	98.4621	0	0
GCA_004936435.1	51A	98.5596	0	0
GCA_008086305.1	BAMA-B05	98.592	0	0
GCA_003436595.1	TM02-7	98.5592	0	0
GCA_003437995.1	TF01-22	98.5419	0	0
GCA_003465745.1	AF04-13	98.5825	0	0
GCA_014334375.1	LC67	98.5156	0	0
GCA_009931635.1	CACC 517	98.566	0	0
GCA_000219455.1	KACC 91563	98.5636	0	0
GCA_014898115.1	KCTC 5914	98.5791	0	0
GCA_003438485.1	TF06-12AC	98.4225	0	0
GCA_001686185.1	LO-21	98.6202	0	0
GCA_004333105.1	MCC10087	98.581	0	0
GCA_004333765.1	MCC10034	98.6132	0	0
GCA_004332865.1	MCC10093	98.491	0	0
GCA_014898235.1	JCM 11341	98.5765	0	0
GCA_003437455.1	TM01-1	98.6459	0	0
GCA_003468265.1	AM39-10AC	98.6495	0	0
GCA_009738515.1	JSRL02	98.5627	0	0
GCA_004333625.1	MCC10045	98.5805	0	0
GCA_019734255.1	K08	98.6179	0	0
GCA_001446255.1	NCIMB8809	98.65	0	0
GCA_000730055.1	7-1B	98.5312	0	0
GCA_002833125.1	APC1473	98.6407	0	0
GCA_000772485.1	GT15	98.6127	0	0
GCA_001446275.1	CCUG30698	98.5484	0	0
GCA_000155415.1	CCUG 52486	98.5495	0	0
GCA_017312645.1	MCC00325	98.6747	0	0
GCA_020072545.1	PCB133	98.659	0	0
GCA_022496415.1	2226B	98.5903	0	0
GCA_001051015.2	CECT 7210	98.5486	0	0
GCA_004334255.1	MCC10057	98.6353	0	0
GCA_015554225.1	D31t1_170403_F11	98.5546	0	0
GCA_019131455.1	MSK.13.60	98.5024	0	0
GCA_020564685.1	ICIS-500	98.5303	0	0
GCA_005844115.1	BSD2780061688st2_H1	98.6172	0	0
GCA_004334155.1	MCC10077	98.5476	0	0
GCA_900157195.1	Bifido_02	98.5998	0	0
GCA_004334545.1	MCC10002	98.4849	0	0
GCA_018785645.1	MCC264	98.622	0	0
GCA_004334635.1	MCC10126	98.5157	0	0
GCA_004334165.1	MCC10074	98.5976	0	0
GCA_002833175.1	APC1465	98.5792	0	0
GCA_004334615.1	MCC10127	98.639	0	0
GCA_002833055.1	APC1478	98.6525	0	0
GCA_002833215.1	DPC6323	98.546	0	0
GCA_015550805.1	D59t2_181005_F6	98.5519	0	0
GCA_004333925.1	MCC10015	98.5037	0	0
GCA_004334065.1	MCC10004	98.5162	0	0
GCA_004332965.1	MCC10100	98.5856	0	0
GCA_004333065.1	MCC10089	98.6285	0	0
GCA_004333785.1	MCC10031	98.5653	0	0
GCA_004334355.1	MCC10030	98.5163	0	0
GCA_020353915.1	NBRC 114494	98.447	0	0
GCA_004334865.1	MCC10119	98.3908	0	0
GCA_020181415.1	NBRC 114370	98.4442	0	0
GCA_004333715.1	MCC10035	98.4849	0	0
GCA_001686165.1	LO-10	98.5574	0	0
GCA_004332855.1	MCC10095	98.5987	0	0
GCA_004332645.1	MCC10115	98.5414	0	0
GCA_004334245.1	MCC10054	98.6058	0	0
GCA_004332665.1	MCC10108	98.514	0	0
GCA_004334445.1	MCC10027	98.6068	0	0
GCA_004334855.1	MCC10122	98.5984	0	0
GCA_004334425.1	MCC10028	98.5957	0	0
GCA_004333905.1	MCC10018	98.5875	0	0
GCA_004334075.1	MCC10003	98.4814	0	0
GCA_004333535.1	MCC10052	98.5085	0	0
GCA_004333445.1	MCC10062	98.5736	0	0
GCA_004333465.1	MCC10060	98.5749	0	0
GCA_004332945.1	MCC10116	98.5829	0	0
GCA_004333895.1	MCC10022	98.6077	0	0
GCA_001686205.1	LO-C29	98.5662	0	0
GCA_001686225.1	LO-K29a	98.551	0	0
GCA_004333695.1	MCC10041	98.5218	0	0
GCA_004334325.1	MCC10047	98.6135	0	0
GCA_004332835.1	MCC10098	98.573	0	0
GCA_004334715.1	MCC10120	98.3845	0	0
GCA_004332755.1	MCC10102	98.5001	0	0
GCA_004333645.1	MCC10044	98.531	0	0
GCA_004333975.1	MCC10014	98.56	0	0
GCA_004334145.1	MCC10083	98.5081	0	0
GCA_004333845.1	MCC10025	98.5369	0	0
GCA_004334365.1	MCC10038	98.6418	0	0
GCA_004334705.1	MCC10118	98.605	0	0
GCA_004333015.1	MCC10091	98.5625	0	0
GCA_004334695.1	MCC10121	98.4234	0	0
GCA_019125315.1	MSK.5.15	98.4873	0	0
GCA_019125295.1	MSK.5.11	98.5052	0	0
GCA_005844715.1	1001175st1_G10	98.5576	0	0
GCA_015555065.1	1001136B_160425_B5	98.5892	0	0
GCA_015558825.1	1001713B170214_170313_H7	98.6064	0	0
GCA_015546765.1	1001099B_141217_H2	98.5696	0	0
GCA_004333035.1	MCC10090	98.6141	0	0
GCA_004334775.1	MCC10129	98.6049	0	0
GCA_020982785.1	JCM 7050	98.6488	0	0
GCA_004333275.1	MCC10073	98.4913	0	0
GCA_004332625.1	MCC10114	98.5509	0	0
GCA_004333475.1	MCC10056	98.4608	0	0
GCA_004333995.1	MCC10012	98.4241	0	0
GCA_004334235.1	MCC10059	98.4799	0	0
GCA_004333675.1	MCC10042	98.623	0	0
GCA_003370095.1	W35-1	98.5654	0	0
GCA_004334215.1	MCC10058	98.5879	0	0
GCA_004332725.1	MCC10101	98.5135	0	0
GCA_003464575.1	AF14-34	98.6081	0	0
GCA_004333305.1	MCC10071	98.6884	0	0
GCA_001686245.1	LO-K29b	98.6668	0	0
GCA_004167725.1	bk_0021	98.6123	0	0
GCA_000185665.1	12_1_47BFAA	98.502	0	0
GCA_015671085.1	J1101437_171009_B2	98.5538	0	0
GCA_019131855.1	MSK.11.12	98.585	0	0
GCA_000008945.1	DJO10A	98.5299	0	0
GCA_015670335.1	1001270J_160509_F3	98.5645	0	0
GCA_015560565.1	1001302B_160321_G1	98.5572	0	0
-	359B	98.5543	0	0
GCA_020561415.1	DFI.2.45	98.571	0	0
GCA_015553805.1	D52t1_170925_H5	98.5877	0	0
GCA_002833135.1	APC1468	98.5322	0	0
GCA_015670535.1	1001275B_160808_A8	98.4917	0	0
GCA_015558965.1	1001095H_141210_B2	98.4423	0	0
GCA_011764605.1	Jih1	98.5183	0	0
GCA_015102035.1	JCM 11660	98.5848	0	0
GCA_002076095.1	1886B	98.4127	0	0
GCA_022135285.1	DFI.7.25	98.3736	0	0
GCA_002276185.1	Indica	98.3602	0	0
GCA_019041945.1	MSK.7.30	98.3656	0	0
GCA_019128185.1	MSK.19.75	98.4221	0	0
GCA_019128255.1	MSK.19.77	98.4275	0	0
GCA_900157055.1	Bifido_09	98.3828	0	0
GCA_004333045.1	MCC10096	98.3054	0	0
GCA_019127715.1	MSK.20.96	98.4981	0	0
GCA_002833255.1	DPC6320	98.617	0	0
GCA_015560585.1	D41t1_190614_F6	98.5875	0	0
GCA_015671435.1	1001254J_160919_E2	98.5123	0	0
GCA_015669395.1	1001262B_160229_E5	98.514	0	0
GCA_004333365.1	MCC10068	98.5611	0	0
GCA_017312625.1	MCC00316	98.6455	0	0
GCA_004333385.1	MCC10066	98.6038	0	0
GCA_004334485.1	MCC10011	98.5426	0	0
GCA_004332765.1	MCC10107	98.6039	0	0
GCA_004334465.1	MCC10016	98.5573	0	0
GCA_004333555.1	MCC10050	98.6398	0	0
GCA_004333115.1	MCC10086	98.4935	0	0
GCA_004333335.1	MCC10069	98.5334	0	0
GCA_004333795.1	MCC10029	98.483	0	0
GCA_004333205.1	MCC10078	98.5744	0	0
GCA_001686145.1	LO-06	98.4436	0	0
GCA_004333215.1	MCC10079	98.4941	0	0
GCA_015670475.1	1001283B150225_161107_D10	98.5797	0	0
GCA_017312525.1	MCC00198	98.6349	0	0
GCA_017312685.1	MCC00353	98.6248	0	0
GCA_017312605.1	MCC00300	98.6128	0	0
GCA_015668695.1	BSD2780061687b_171204_F1	98.4907	0	0
GCA_004334345.1	MCC10040	98.5272	0	0
GCA_004334745.1	MCC10117	98.5056	0	0
GCA_004334035.1	MCC10008	98.5368	0	0
GCA_004334535.1	MCC10006	98.5667	0	0
GCA_902505545.1	LH_277	98.5476	0	0
GCA_004333455.1	MCC10055	98.679	0	0
GCA_004333165.1	MCC10081	98.6812	0	0
GCA_019129715.1	MSK.17.29	98.6827	0	0
GCA_004333425.1	MCC10064	98.7012	0	0
GCA_004332735.1	MCC10106	98.6472	0	0
GCA_004334285.1	MCC10051	98.6286	0	0
GCA_900157115.1	Bifido_05	98.6377	0	0
GCA_004334045.1	MCC10007	98.4044	0	0
GCA_004333515.1	MCC10053	98.4855	0	0

## Sheet: Table_S5
Table S5: RefBifSelector analysis based on B. longum subsp. longum strains available in our local bacterial repository.
Strain	ANI	Average_PPOS	Score
67B = PRL2022	98.504	96.8382	9538.95
134B	98.4843	96.8116	9534.42
2226B	98.3075	96.8549	9521.56
458B	98.4942	96.4866	9503.37
3B	98.6245	96.2643	9494.02
20B	98.5077	95.9906	9455.81
1886B	98.1322	96.0316	9423.79
1898B	98.1538	95.9791	9420.71
1897B	96.6422	94.0332	9087.58
2233B	96.4841	93.786	9048.86
2005B	96.3643	93.611	9020.76
2204B	96.3723	93.5759	9018.12
1888B	95.2359	90.8926	8656.24

## Sheet: Table_S6
Table S6: PRL2022 "Unique Genes"when compared to other 10 B. longum subsp. longum probiotic strains. "Unique Genes" involved in host- and microbe-microbe interaction are reported in green.
Truly Unique Genes	Annotation
67B_0013	hypothetical protein
67B_0018	aminotransferase class I/II-fold pyridoxal phosphate-dependent enzyme
67B_0019	tyrosine-type recombinase/integrase
67B_0020	excisionase
67B_0021	replication initiation factor domain-containing protein
67B_0022	helix-turn-helix domain-containing protein
67B_0023	helix-turn-helix domain-containing protein
67B_0059	hypothetical protein
67B_0084	hypothetical protein
67B_0087	Putative heavy-metal-binding
67B_0089	hemolysin III family protein
67B_0121	hypothetical protein
67B_0152	ISL3 family transposase
67B_0192	signal recognition particle-docking protein FtsY
67B_0200	phasin family protein
67B_0213	single-stranded DNA-binding protein
67B_0214	30S ribosomal protein
67B_0245	CHAP domain-containing protein
67B_0246	hypothetical protein
67B_0247	phage holin family protein
67B_0248	hypothetical protein
67B_0249	hypothetical protein
67B_0250	phage tail tape measure protein
67B_0251	hypothetical protein
67B_0254	hypothetical protein
67B_0257	hypothetical protein
67B_0261	hypothetical protein
67B_0263	helix-turn-helix domain-containing protein
67B_0269	hypothetical protein
67B_0270	hypothetical protein
67B_0271	hypothetical protein
67B_0272	helix-turn-helix domain-containing protein
67B_0274	hypothetical protein
67B_0337	30S ribosomal protein
67B_0381	hypothetical protein
67B_0394	glycosyltransferase
67B_0395	O-antigen ligase family protein
67B_0396	polysaccharide pyruvyl transferase family protein
67B_0397	beta-1,6-N-acetylglucosaminyltransferase
67B_0398	flippase
67B_0399	glycosyltransferase
67B_0401	ISL3 family transposase
67B_0426	DHA2 family efflux MFS transporter permease subunit
67B_0427	DHA2 family efflux MFS transporter permease subunit
67B_0470	hypothetical protein
67B_0561	adenine-specific methyltransferase EcoRI family protein
67B_0562	kinase family protein
67B_0563	DNA methyltransferase
67B_0564	DEAD/DEAH box helicase family protein
67B_0569	PASTA domain-containing protein
67B_0570	helix-turn-helix domain-containing protein
67B_0590	hypothetical protein
67B_0599	helicase
67B_0626	septum formation initiator family protein
67B_0636	WhiB family transcriptional regulator
67B_0661	helix-turn-helix domain-containing protein
67B_0665	hypothetical protein
67B_0669	hypothetical protein
67B_0672	hypothetical protein
67B_0679	hypothetical protein
67B_0686	hypothetical protein
67B_0688	hypothetical protein
67B_0700	hypothetical protein
67B_0703	hypothetical protein
67B_0704	hypothetical protein
67B_0705	hypothetical protein
67B_0706	conjugative relaxase TrwC/TraI family protein
67B_0707	hypothetical protein
67B_0709	hypothetical protein
67B_0710	hypothetical protein
67B_0711	hypothetical protein
67B_0712	hypothetical protein
67B_0713	hypothetical protein
67B_0714	LysR family transcriptional regulator
67B_0715	TraM recognition domain-containing protein
67B_0716	ATP-binding protein
67B_0717	hypothetical protein
67B_0718	hypothetical protein
67B_0719	hypothetical protein
67B_0720	hypothetical protein
67B_0721	CPBP family intramembrane metalloprotease
67B_0722	Txe/YoeB family addiction module toxin
67B_0723	type II toxin-antitoxin system Phd/YefM family antitoxin
67B_0724	hypothetical protein
67B_0725	hypothetical protein
67B_0726	hypothetical protein
67B_0727	hypothetical protein
67B_0730	prealbumin-like fold domain-containing protein
67B_0731	LPXTG cell wall anchor domain-containing protein
67B_0732	CPBP family intramembrane metalloprotease
67B_0733	hypothetical protein
67B_0734	hypothetical protein
67B_0735	hypothetical protein
67B_0736	hypothetical protein
67B_0737	hypothetical protein
67B_0738	hypothetical protein
67B_0742	type IV secretion system protein
67B_0745	CHAP domain-containing protein
67B_0748	CHAP domain-containing protein
67B_0749	hypothetical protein
67B_0750	hypothetical protein
67B_0751	toxin
67B_0763	DNA-3-methyladenine glycosylase I
67B_0781	MFS transporter
67B_0866	UvrD-helicase domain-containing protein
67B_0907	DEK C-terminal domain-containing protein
67B_0908	hypothetical protein
67B_0909	hypothetical protein
67B_0912	hypothetical protein
67B_0913	Ig-like domain-containing protein
67B_0914	hypothetical protein
67B_0915	PRTRC system protein
67B_0916	hypothetical protein
67B_0917	minor tail protein
67B_0918	fibronectin type III domain-containing protein
67B_0919	methyl-accepting chemotaxis protein
67B_0920	hypothetical protein
67B_0921	hypothetical protein
67B_0922	Ig-like domain-containing protein
67B_0923	hypothetical protein
67B_0924	hypothetical protein
67B_0925	thiamine biosynthesis protein ThiS
67B_0926	hypothetical protein
67B_0927	major capsid protein
67B_0928	Head fiber protein
67B_0929	hypothetical protein
67B_0930	hypothetical protein
67B_0931	phage portal protein
67B_0932	phage terminase family protein
67B_0933	hypothetical protein
67B_0934	hypothetical protein
67B_0935	HNH endonuclease
67B_0936	hypothetical protein
67B_0937	helix-turn-helix domain-containing protein
67B_0938	hypothetical protein
67B_0939	ribbon-helix-helix domain-containing protein
67B_0940	hypothetical protein
67B_0941	hypothetical protein
67B_0942	hypothetical protein
67B_0943	hypothetical protein
67B_0944	hypothetical protein
67B_0945	hypothetical protein
67B_0946	hypothetical protein
67B_0947	hypothetical protein
67B_0948	hypothetical protein
67B_0949	type II toxin-antitoxin system RelB/DinJ family antitoxin
67B_0950	hypothetical protein
67B_0951	hypothetical protein
67B_0952	hypothetical protein
67B_0953	hypothetical protein
67B_0954	hypothetical protein
67B_0955	hypothetical protein
67B_0956	hypothetical protein
67B_0957	hypothetical protein
67B_0958	hypothetical protein
67B_0959	hypothetical protein
67B_0960	phage antirepressor KilAC domain-containing protein
67B_0961	hypothetical protein
67B_0962	hypothetical protein
67B_0963	hypothetical protein
67B_0964	hypothetical protein
67B_0965	hypothetical protein
67B_0966	hypothetical protein
67B_0967	hypothetical protein
67B_0968	hypothetical protein
67B_0969	hypothetical protein
67B_0970	hypothetical protein
67B_0971	holliday junction resolvase
67B_0972	hypothetical protein
67B_0973	hypothetical protein
67B_0974	hypothetical protein
67B_0975	hypothetical protein
67B_0976	hypothetical protein
67B_0977	hypothetical protein
67B_0979	hypothetical protein
67B_0980	hypothetical protein
67B_0981	hypothetical protein
67B_0982	hypothetical protein
67B_0983	hypothetical protein
67B_0984	hypothetical protein
67B_0985	single-stranded DNA-binding protein
67B_0986	hypothetical protein
67B_0987	ERF family protein
67B_0988	PD-(D/E)XK nuclease-like domain-containing protein
67B_0989	DivIVA domain-containing protein
67B_0990	hypothetical protein
67B_0991	hypothetical protein
67B_0993	hypothetical protein
67B_0994	hypothetical protein
67B_0995	hypothetical protein
67B_0996	hypothetical protein
67B_0997	helix-turn-helix domain-containing protein
67B_0998	helix-turn-helix domain-containing protein
67B_0999	ImmA/IrrE family metallo-endopeptidase
67B_1000	SHOCT domain-containing protein
67B_1001	hypothetical protein
67B_1002	SocA family protein
67B_1003	tyrosine-type recombinase/integrase
67B_1039	hypothetical protein
67B_1077	hypothetical protein
67B_1080	carbon-nitrogen hydrolase family protein
67B_1081	HipA domain-containing protein
67B_1082	HipA domain-containing protein
67B_1085	hypothetical protein
67B_1141	hypothetical protein
67B_1156	hypothetical protein
67B_1200	transmembrane domain-containing protein
67B_1213	RNA polymerase sigma factor
67B_1232	tyrosine-type recombinase/integrase
67B_1233	tyrosine-type recombinase/integrase
67B_1234	hypothetical protein
67B_1241	hypothetical protein
67B_1244	hypothetical protein
67B_1245	tape measure protein
67B_1246	tape measure protein
67B_1248	hypothetical protein
67B_1259	terminase
67B_1260	terminase
67B_1265	hypothetical protein
67B_1268	hypothetical protein
67B_1269	hypothetical protein
67B_1272	ribonuclease
67B_1273	oligoribonuclease
67B_1278	hypothetical protein
67B_1288	hypothetical protein
67B_1289	hypothetical protein
67B_1290	helix-turn-helix domain-containing protein
67B_1291	hypothetical protein
67B_1292	hypothetical protein
67B_1295	hypothetical protein
67B_1423	IS21 family transposase
67B_1442	ATPase
67B_1458	flavodoxin-dependent (E)-4-hydroxy-3-methylbut-2-enyl-diphosphate synthase
67B_1494	TetR/AcrR family transcriptional regulator
67B_1515	TM2 domain-containing protein
67B_1572	ubiquitin-like protein Pup
67B_1590	restriction endonuclease subunit S
67B_1593	hypothetical protein
67B_1594	beta-galactosidase small subunit
67B_1632	transketolase family protein
67B_1633	transketolase
67B_1634	ABC transporter permease
67B_1635	sugar ABC transporter ATP-binding protein
67B_1636	sugar ABC transporter substrate-binding protein
67B_1637	ATP-binding cassette domain-containing protein
67B_1638	ROK family transcriptional regulator
67B_1644	transposase
67B_1645	SpaH/EbpB family LPXTG-anchored major pilin
67B_1646	VWA domain-containing protein
67B_1677	sugar ABC transporter permease
67B_1683	hypothetical protein
67B_1700	hypothetical protein
67B_1718	hypothetical protein
67B_1747	hypothetical protein
67B_1757	fibronectin type III domain-containing protein
67B_1760	hypothetical protein
67B_1770	alpha-L-arabinofuranosidase
67B_1771	alpha-L-arabinofuranosidase
67B_1775	50S ribosomal protein
67B_1807	hypothetical protein
67B_1847	family 43 glycosylhydrolase
67B_1848	family 43 glycosylhydrolase
67B_1864	helix-turn-helix domain-containing protein
67B_1868	hypothetical protein
67B_1878	Rne/Rng family ribonuclease
67B_1909	transporter
67B_1911	hypothetical protein
67B_1919	hypothetical protein
67B_1920	hypothetical protein
67B_1925	glycosyltransferase family 39 protein
67B_1926	glycosyltransferase
67B_1927	glycosyl transferase
67B_1932	RICIN domain-containing protein
67B_1933	IS3 family transposase
67B_1960	hypothetical protein
67B_1992	hypothetical protein
67B_2013	hypothetical protein
67B_2021	potassium channel family protein
67B_2025	G5 domain-containing protein

## Sheet: Table_S7
Table S7: Differentially expressed genes between PRL2022 (control) and PRL2022 after 4h of contact with Caco-2/HT29-MTX human cell line monolayer.
Gene_ID	PRL2022 - Replicate 1	PRL2022 - Replicate 2	PRL2022 - Replicate 3	PRL2022/Caco2-HT29-MTX - Replicate 1	PRL2022/Caco2-HT29-MTX - Replicate 2	PRL2022/Caco2-HT29-MTX - Replicate 3	logFC	logCPM	PValue	FDR	Annotation
67B_0051	489.034	405.193	495.299	1544.64	2452.87	3269.54	2.38634	10.4938	2.19465e-31	9.41871e-30	phosphoenolpyruvate carboxylase
67B_0060	17.136	39.1928	31.9548	117.617	92.9633	68.2481	1.6683	5.97231	6.65978e-12	8.28356e-11	rhomboid family intramembrane serine protease
67B_0065	79.0891	69.944	62.2277	194.543	301.065	392.199	2.05939	7.51483	3.64838e-21	8.84195e-20	Stk1 family PASTA domain-containing Ser/Thr kinase
67B_0066	14.4997	16.883	18.5001	66.334	79.3173	116.477	2.38049	5.70705	1.88293e-19	4.21613e-18	serine/threonine protein kinase
67B_0067	29.6584	29.5453	34.4775	77.4826	107.462	124.667	1.71631	6.07759	1.29014e-12	1.71463e-11	serine hydrolase
67B_0068	36.9082	31.9572	29.432	127.094	127.078	162.885	2.07342	6.43445	1.73818e-18	3.5452e-17	FtsW/RodA/SpoVE family cell cycle protein
67B_0079	26.363	25.3246	31.1139	81.3846	86.1403	103.737	1.71183	5.89933	3.34817e-12	4.28399e-11	aromatic amino acid DMT transporter YddG
67B_0085	78.43	104.916	70.6369	165.556	171.428	183.815	1.02673	7.0248	1.84365e-06	1.06984e-05	DEAD/DEAH box helicase
67B_0088	20.4313	13.8682	10.9319	28.9863	31.5564	38.2189	1.09105	4.65126	0.000137492	0.000531396	GNAT family N-acetyltransferase
67B_0141	110.066	177.272	164.819	318.292	324.092	308.481	1.07277	7.87552	2.28746e-07	1.54603e-06	DNA polymerase III subunit gamma and tau
67B_0142	14.4997	15.6771	12.6137	35.118	45.2023	58.2384	1.65611	4.95141	4.4876e-09	3.83587e-08	recombination mediator RecR
67B_0154	129.838	163.404	138.751	319.964	344.561	367.63	1.25336	7.93555	1.5057e-09	1.39718e-08	transglycosylase domain-containing protein
67B_0155	55.3624	77.1796	64.7505	127.651	141.577	140.136	1.04721	6.67367	2.21413e-06	1.2462e-05	phosphatase PAP2 family protein
67B_0156	193.768	213.45	206.865	416.957	529.635	607.863	1.33724	8.49885	5.69613e-11	6.14347e-10	type I DNA topoisomerase
67B_0157	30.9766	39.7957	31.1139	86.9589	52.0253	66.4281	1.01789	5.72484	2.81847e-05	0.000123796	dTMP kinase
67B_0158	19.7723	27.7364	22.7047	44.5943	47.761	54.5985	1.04882	5.21966	5.99877e-05	0.000249646	DNA polymerase III subunit delta'
67B_0160	71.1802	53.664	67.2732	97.55	156.929	176.535	1.15672	6.70175	1.62188e-07	1.12494e-06	C69 family dipeptidase
67B_0161	141.042	103.107	114.364	199.56	296.8	352.16	1.23642	7.65353	3.59854e-09	3.1147e-08	formate--tetrahydrofolate ligase
67B_0170	263.33	225.879	263.482	605.925	617.481	629.508	1.29973	9.27001	5.44006e-10	5.14006e-09	FIVAR domain-containing protein
67B_0172	265.513	191.269	216.526	455.64	432.621	465.713	1.00745	8.81811	2.27332e-05	5.27332e-05	endo-alpha-N-acetylgalactosaminidase family protein
67B_0184	105.452	184.508	172.388	342.261	310.446	305.751	1.05351	7.89454	3.59107e-07	2.37103e-06	Putative ABC-transporter type IV
67B_0193	213.541	189.331	222.002	5728.7	8504.01	10098.9	5.28361	12.0218	1.25382e-112	6.45716e-110	ammonium transporter
67B_0194	141.701	87.4301	119.41	955.99	1287.84	2330.45	3.71394	9.67804	7.3785e-63	2.53329e-60	P-II family nitrogen regulator
67B_0195	23.7267	37.3839	34.4775	196.215	247.334	249.333	2.85183	7.03971	1.7516e-33	9.03005e-32	HD domain-containing protein
67B_0198	18.4541	30.7513	15.9774	29.5437	49.4667	63.6982	1.06844	5.14396	3.89579e-05	0.000165812	Mur ligase family protein
67B_0199	23.7267	33.1631	31.1139	71.3509	82.7288	75.5279	1.37811	5.75159	2.3632e-08	1.87961e-07	glutamine amidotransferase
67B_0224	31.6356	43.4135	32.7957	64.1043	92.1104	81.8977	1.12255	5.87032	2.75395e-06	1.52095e-05	Asp-tRNA(Asn)/Glu-tRNA(Gln) amidotransferase subunit GatC
67B_0225	76.4528	59.6936	67.2732	113.158	162.046	233.863	1.31222	6.89285	2.21262e-09	2.01682e-08	Asp-tRNA(Asn)/Glu-tRNA(Gln) amidotransferase subunit GatA
67B_0226	85.6798	86.2241	76.5233	215.168	298.506	411.309	1.88702	7.61051	1.78067e-18	3.59625e-17	Asp-tRNA(Asn)/Glu-tRNA(Gln) amidotransferase subunit GatB
67B_0241	73.8165	88.033	115.205	146.604	184.221	286.642	1.15411	7.2207	7.03333e-08	5.10164e-07	alpha-1,4-glucan--maltose-1-phosphate maltosyltransferase
67B_0263	0	0	0	1.67229	2.55862	0.909975	4.34715	1.17318	0.0171121	0.0379859	helix-turn-helix domain-containing protein
67B_0276	104.134	83.2093	104.273	408.595	574.837	747.089	2.56798	8.39453	1.14582e-32	5.36453e-31	ATP synthase F0 subunit C
67B_0277	197.723	154.962	159.774	438.139	562.897	685.211	1.71484	8.51782	1.09089e-16	1.9887e-15	F0F1 ATP synthase subunit B
67B_0278	162.133	113.358	166.501	358.427	451.171	636.982	1.7104	8.29741	2.2197e-16	3.94188e-15	F0F1 ATP synthase subunit delta
67B_0279	327.561	210.435	278.343	728.002	1084	1445.95	1.99552	9.40629	1.36033e-22	3.50285e-21	F0F1 ATP synthase subunit alpha
67B_0280	143.679	121.196	115.205	402.464	463.111	646.992	1.9877	8.30137	3.33816e-21	8.18643e-20	F0F1 ATP synthase subunit gamma
67B_0281	193.768	153.756	162.297	523.983	724.09	938.184	2.09721	8.81071	7.59847e-24	2.11525e-22	F0F1 ATP synthase subunit beta
67B_0282	51.4079	43.4135	49.614	117.06	202.131	249.333	1.96645	6.88921	4.07638e-18	7.99747e-17	F0F1 ATP synthase subunit epsilon
67B_0338	32.9538	31.3542	24.3865	68.5637	81.0231	99.1872	1.46407	5.83214	1.60486e-09	1.48251e-08	endonuclease/exonuclease/phosphatase family protein
67B_0339	109.407	125.417	105.114	215.168	256.715	251.153	1.08344	7.47569	2.54556e-07	1.70809e-06	signal recognition particle protein
67B_0350	26.363	21.7068	22.7047	57.9726	65.6713	81.8977	1.52326	5.54794	2.1056e-09	1.92779e-08	YceD family protein
67B_0351	34.931	34.972	36.1593	74.6955	115.138	110.107	1.48703	6.09006	4.13049e-10	3.99474e-09	cell division protein
67B_0359	33.6129	37.9869	35.3184	62.432	98.0806	120.117	1.3708	6.02034	7.45634e-09	6.11954e-08	non-canonical purine NTP pyrophosphatase
67B_0372	55.3624	66.9292	51.2958	302.126	346.267	482.287	2.69206	7.76336	1.37763e-33	7.46818e-32	gamma-glutamyl-gamma-aminobutyrate hydrolase family protein
67B_0374	99.5204	109.137	90.8188	392.987	418.761	482.287	2.10604	8.05531	5.35994e-23	1.41557e-21	FtsX-like permease family protein
67B_0375	44.1581	37.9869	40.3639	132.668	183.368	191.095	2.04107	6.71659	7.00712e-19	1.47292e-17	FtsX-like permease family protein
67B_0376	17.136	9.64745	10.9319	52.9557	63.9656	82.8077	2.37893	5.32431	1.1597e-17	2.21202e-16	ABC transporter ATP-binding protein
67B_0393	114.02	82.6063	105.955	210.708	270.361	316.671	1.3961	7.52098	5.01428e-11	5.49438e-10	glycosyltransferase family 4 protein
67B_0394	106.77	120.593	87.4552	335.015	293.389	315.761	1.5795	7.72068	7.41936e-14	1.12381e-12	glycosyltransferase
67B_0395	136.429	164.61	108.478	651.634	661.831	818.067	2.37301	8.72741	2.26103e-29	8.78816e-28	O-antigen ligase family protein
67B_0396	303.834	225.509	180.797	943.17	1114.71	1419.56	2.28768	9.44688	1.01885e-28	3.74793e-27	polysaccharide pyruvyl transferase family protein
67B_0397	86.998	73.5618	40.3639	283.731	320.681	377.639	2.27084	7.62595	2.72747e-25	8.02657e-24	beta-1,6-N-acetylglucosaminyltransferase
67B_0398	179.269	182.096	124.455	389.643	353.943	449.527	1.2906	8.13336	3.38922e-10	3.3089e-09	flippase
67B_0403	604.372	730.795	876.233	944.284	1869.5	1824.5	1.06792	10.1566	6.2365e-08	4.57196e-07	hypothetical protein
67B_0412	9.88614	12.0593	19.341	19.51	32.4092	41.8588	1.17026	4.52911	8.95882e-05	0.000357659	alpha/beta hydrolase
67B_0413	11.8634	6.63262	15.9774	18.3952	25.5862	38.2189	1.25035	4.32912	8.86349e-05	0.00035454	NAD(+) diphosphatase
67B_0425	56.0214	37.3839	51.2958	59.0875	92.9633	142.866	1.01066	6.19833	1.14347e-05	5.40261e-05	galactokinase
67B_0438	11.8634	15.6771	14.2956	40.6923	23.0276	39.1289	1.30543	4.6739	8.74027e-06	4.27671e-05	transglutaminase-like domain-containing protein
67B_0440	6.59076	3.6178	9.25006	8.91886	23.8805	16.3795	1.3185	3.61471	0.00047648	0.00160122	MoxR family ATPase
67B_0444	128.52	148.933	149.683	221.857	373.559	332.141	1.1142	7.82067	7.86008e-08	5.66145e-07	DEAD/DEAH box helicase
67B_0461	293.289	242.995	249.752	530.115	713.003	1041.01	1.53586	8.99869	3.14572e-14	4.9467e-13	transporter substrate-binding domain-containing protein
67B_0462	201.018	206.817	214.433	332.785	477.61	461.357	1.02861	8.30433	4.30021e-07	2.79446e-06	ABC transporter substrate-binding protein
67B_0463	102.157	114.564	105.114	662.783	864.815	1108.35	3.03012	8.94393	3.19682e-44	3.39272e-42	amino acid ABC transporter permease
67B_0464	30.3175	27.1335	31.9548	174.475	324.092	457.717	3.41247	7.43607	3.27737e-46	4.50092e-44	amino acid ABC transporter ATP-binding protein
67B_0478	278.13	329.219	319.548	590.875	704.474	857.196	1.21392	9.00457	1.46565e-09	1.37864e-08	ABC transporter substrate-binding protein
67B_0480	6.59076	11.4564	7.56823	30.1012	29.8506	35.489	1.85922	4.41153	4.56138e-09	3.88283e-08	ABC transporter permease
67B_0491	14.4997	15.6771	12.6137	25.6417	51.1725	63.6982	1.65847	4.9496	3.74144e-09	3.22484e-08	alanine racemase
67B_0500	287.357	308.719	226.206	653.864	1634.96	1534.22	2.21218	9.59496	3.42266e-27	1.11916e-25	hypothetical protein
67B_0507	135.111	164.61	150.524	255.86	323.239	346.7	1.03593	7.84514	5.3792e-07	3.46286e-06	ABC transporter permease
67B_0508	120.611	111.549	114.364	226.874	266.95	334.871	1.25339	7.61707	2.52242e-09	2.27903e-08	ABC transporter permease
67B_0511	38.8855	44.0165	38.6821	102.567	98.9334	82.8077	1.22483	6.10741	1.71778e-07	1.18746e-06	5-(carboxyamino)imidazole ribonucleotide mutase
67B_0521	43.499	24.7216	36.1593	98.1075	158.635	190.185	2.09042	6.51946	6.36258e-19	1.35123e-17	amino acid ABC transporter ATP-binding protein
67B_0522	124.565	145.315	132.024	211.823	283.154	325.771	1.02408	7.67424	8.39042e-07	5.12886e-06	amino acid ABC transporter permease
67B_0523	413.9	308.719	338.889	558.544	760.764	914.525	1.07117	9.10196	8.17101e-08	5.86491e-07	ABC transporter substrate-binding protein
67B_0524	31.6356	26.5305	26.9093	52.9557	62.2598	63.6982	1.06066	5.49114	2.51095e-05	0.000111478	GNAT family N-acetyltransferase
67B_0555	6.59076	5.42669	10.091	14.4931	19.6161	10.9197	1.05973	3.63396	0.00588676	0.0148249	helix-turn-helix domain-containing protein
67B_0556	6.59076	3.6178	6.72732	16.1654	13.646	18.1995	1.51823	3.59036	0.000111453	0.00043732	excinuclease ABC subunit UvrA
67B_0571	608.986	397.355	495.299	2228.6	4130.47	5716.46	3.00689	11.1431	8.23546e-47	1.305e-44	type I glutamate--ammonia ligase
67B_0611	42.8399	54.2669	26.9093	94.7629	115.991	98.2773	1.29169	6.19539	1.98133e-08	1.58199e-07	ABC-2 transporter permease
67B_0617	19.1132	17.486	19.341	46.824	40.938	61.8783	1.41204	5.13824	1.98038e-07	1.3464e-06	phosphoribosylglycinamide synthetase
67B_0628	27.6812	34.3691	42.0457	86.9589	72.4943	82.8077	1.23113	5.87897	4.08502e-07	2.66302e-06	Ppx/GppA family phosphatase
67B_0629	215.518	244.201	257.32	396.889	587.631	664.281	1.19889	8.62362	3.05271e-09	2.69896e-08	cadmium transporter
67B_0658	114.679	154.962	111.842	212.938	371	420.408	1.38583	7.85163	2.88075e-11	3.31528e-10	TerC family protein
67B_0673	0.659076	2.41186	1.68183	5.01686	6.823	4.54987	1.70439	2.2847	0.00610736	0.015287	hypothetical protein
67B_0748	3.29538	5.42669	6.72732	10.0337	13.646	19.1095	1.43135	3.42031	0.00036639	0.00127494	CHAP domain-containing protein
67B_0769	65.9076	55.4729	51.2958	125.421	113.432	130.126	1.09105	6.51444	1.17332e-06	7.02628e-06	3-phosphoshikimate 1-carboxyvinyltransferase
67B_0772	18.4541	19.8979	16.8183	37.3477	38.3794	38.2189	1.03352	4.87895	0.000188949	0.000701323	histidine phosphatase family protein
67B_0773	14.4997	15.6771	10.091	20.6249	23.8805	40.9489	1.02204	4.45378	0.000588963	0.0019395	ribosome silencing factor
67B_0796	27.0221	37.9869	27.7502	98.1075	70.7886	101.917	1.53619	5.94952	2.21172e-10	2.22251e-09	SPOR domain-containing protein
67B_0815	88.3162	68.7381	93.3416	154.965	227.717	226.584	1.28101	7.16569	3.08554e-09	2.71633e-08	pyridoxamine kinase
67B_0825	174.655	162.801	136.228	331.67	396.587	420.408	1.27294	8.08237	6.44006e-10	6.14191e-09	hypothetical protein
67B_0828	146.315	205.611	161.456	505.03	314.711	234.773	1.04313	8.0418	3.8003e-07	2.49319e-06	AAA family ATPase
67B_0864	53.3851	33.7661	41.2048	119.29	146.694	124.667	1.60274	6.4473	3.39731e-12	4.32003e-11	purine permease
67B_0876	35.5901	37.3839	19.341	86.9589	78.4645	70.068	1.33135	5.81021	3.2829e-08	2.55199e-07	Holliday junction resolvase RuvX
67B_0895	88.3162	72.3559	100.069	157.195	191.897	222.034	1.13111	7.12006	1.58517e-07	1.10319e-06	histidine triad nucleotide-binding protein
67B_0897	12.5224	8.44152	8.40915	23.412	41.7909	50.9586	1.92803	4.62886	2.48474e-10	2.46084e-09	rRNA maturation RNase YbeY
67B_0898	28.9993	21.7068	22.7047	63.5469	68.23	83.7177	1.54031	5.61329	1.13976e-09	1.07702e-08	hemolysin family protein
67B_0908	63.2713	80.7974	94.1825	215.168	230.276	179.265	1.39645	7.17794	1.20509e-10	1.24749e-09	hypothetical protein
67B_0909	9.88614	9.04449	6.72732	64.1043	108.315	107.377	3.39823	5.67056	8.46142e-32	3.70862e-30	hypothetical protein
67B_0910	47.4535	26.5305	42.0457	361.771	330.062	329.411	3.1453	7.57154	1.47336e-41	1.31962e-39	glycoside hydrolase
67B_0911	27.6812	21.1038	28.5911	391.315	257.568	221.124	3.50343	7.31748	7.24322e-47	1.24342e-44	hypothetical protein
67B_0912	19.1132	20.5008	16.8183	151.621	131.343	112.837	2.80104	6.25838	2.42033e-28	8.74716e-27	hypothetical protein
67B_0913	50.0898	32.5602	68.1141	230.218	228.57	232.954	2.21559	7.13934	1.61795e-22	4.1148e-21	Ig-like domain-containing protein
67B_0914	36.2492	33.1631	37.8412	146.046	149.253	151.966	2.06083	6.54166	1.55593e-18	3.20522e-17	hypothetical protein
67B_0915	19.1132	14.4712	14.2956	226.874	113.432	109.197	3.23576	6.40909	7.71471e-36	5.29743e-34	PRTRC system protein E
67B_0916	18.4541	27.7364	25.2274	149.948	110.874	94.6374	2.32208	6.18274	7.40872e-21	1.73431e-19	hypothetical protein
67B_0917	120.611	83.8123	101.751	403.578	271.214	245.693	1.59423	7.68736	6.21346e-14	9.48128e-13	minor tail protein
67B_0918	260.335	208.626	225.365	782.073	597.865	559.634	1.48362	8.78271	2.69372e-13	3.82694e-12	fibronectin type III domain-containing protein
67B_0920	28.9993	16.883	17.6592	177.262	151.812	146.506	2.89675	6.50603	2.9182e-31	1.22684e-29	hypothetical protein
67B_0921	28.9993	27.1335	32.7957	444.271	318.975	310.301	3.60084	7.60716	8.92735e-51	1.83903e-48	hypothetical protein
67B_0922	52.067	21.7068	38.6821	306.028	344.561	298.472	3.08259	7.47048	7.64157e-40	6.05447e-38	Ig-like domain-containing protein
67B_0923	75.7937	43.4135	60.5459	635.469	568.867	465.907	3.21945	8.27279	2.406e-46	3.54026e-44	hypothetical protein
67B_0924	19.7723	12.6623	18.5001	154.408	137.313	125.576	3.0448	6.3041	4.73822e-32	2.1219e-30	hypothetical protein
67B_0925	38.2264	25.9275	36.1593	251.4	226.865	235.683	2.83755	7.09219	1.95136e-33	9.80437e-32	thiamine biosynthesis protein ThiS
67B_0926	11.8634	8.44152	21.0229	189.526	137.313	120.117	3.48729	6.37002	1.63501e-38	1.24745e-36	hypothetical protein
67B_0927	70.5211	41.0017	60.5459	617.631	593.601	511.406	3.32817	8.30597	6.69157e-49	1.25315e-46	major capsid protein
67B_0928	36.2492	28.9424	36.1593	339.474	339.444	313.031	3.29429	7.51413	3.29391e-44	3.39272e-42	Head fiber protein
67B_0929	40.8627	21.1038	21.8638	195.1	217.483	232.044	2.92935	6.92798	2.44828e-34	1.40096e-32	hypothetical protein
67B_0930	65.9076	45.8254	73.1596	378.494	248.186	283.002	2.3111	7.52129	2.18381e-25	6.51978e-24	hypothetical protein
67B_0931	66.5667	63.9144	67.2732	333.9	337.738	323.041	2.33019	7.63963	3.44308e-26	1.07466e-24	phage portal protein
67B_0932	180.587	165.213	180.797	905.264	681.447	654.272	2.0912	8.85347	9.44348e-24	2.59381e-22	phage terminase family protein
67B_0933	57.9987	67.5322	60.5459	384.068	237.952	252.973	2.23555	7.47942	4.28367e-24	1.20882e-22	hypothetical protein
67B_0934	44.1581	57.8847	39.523	211.823	206.396	157.426	2.01489	6.91579	4.73046e-19	1.03667e-17	hypothetical protein
67B_0935	50.7488	71.15	40.3639	198.445	179.957	161.066	1.72082	6.88573	1.1171e-14	1.81199e-13	HNH endonuclease
67B_0936	10.5452	12.0593	10.9319	27.314	25.5862	16.3795	1.06163	4.22071	0.00109548	0.00339862	hypothetical protein
67B_0937	138.406	119.387	117.728	1072.49	791.468	828.987	2.84161	9.0015	5.54573e-40	4.56968e-38	helix-turn-helix domain-containing protein
67B_0938	73.8165	115.769	75.6823	566.348	670.359	610.593	2.79122	8.46116	9.14046e-38	6.72476e-36	hypothetical protein
67B_0939	69.862	88.033	73.1596	492.767	526.224	515.956	2.7271	8.20347	1.29328e-35	8.59405e-34	ribbon-helix-helix domain-containing protein
67B_0941	2.6363	6.63262	6.72732	27.314	22.1747	13.6496	2.01773	3.87966	1.07954e-07	7.64209e-07	hypothetical protein
67B_0942	8.56798	8.44152	7.56823	18.9526	21.3219	23.6593	1.34729	3.99118	9.73521e-05	0.000384924	hypothetical protein
67B_0944	11.8634	13.2652	10.091	34.5606	19.6161	23.6593	1.1591	4.35816	0.000182052	0.000679709	hypothetical protein
67B_0947	15.8178	25.9275	24.3865	91.9758	76.7587	65.5182	1.83363	5.68425	8.18001e-13	1.10861e-11	hypothetical protein
67B_0948	15.8178	23.5157	15.9774	54.0706	48.6138	39.1289	1.35106	5.1012	5.7257e-07	3.65168e-06	hypothetical protein
67B_0952	19.7723	21.1038	16.8183	52.3983	41.7909	39.1289	1.20917	5.05938	7.1883e-06	3.57679e-05	hypothetical protein
67B_0953	142.36	112.152	89.9779	371.248	250.745	261.163	1.35752	7.68861	9.73166e-11	1.02161e-09	hypothetical protein
67B_0965	50.0898	47.0313	31.9548	153.293	74.2001	50.0486	1.12268	6.13604	1.56987e-06	9.23979e-06	hypothetical protein
67B_0969	78.43	71.15	62.2277	253.073	113.432	82.8077	1.10312	6.81829	5.56496e-07	3.56019e-06	hypothetical protein
67B_0970	54.7033	59.6936	55.5004	174.475	101.492	59.1484	1.00211	6.43449	1.04675e-05	4.97992e-05	hypothetical protein
67B_0973	12.5224	18.089	17.6592	46.824	32.4092	20.9294	1.09378	4.72815	0.000186324	0.00069283	hypothetical protein
67B_0974	92.9297	99.4894	74.8414	309.373	160.34	124.667	1.16176	7.19056	6.43566e-08	4.70123e-07	hypothetical protein
67B_0975	32.2947	29.5453	17.6592	84.1717	52.0253	35.489	1.12074	5.45915	1.04632e-05	4.97992e-05	hypothetical protein
67B_0978	19.7723	29.5453	29.432	79.7123	57.9955	50.0486	1.2736	5.52369	5.46801e-07	3.50907e-06	hypothetical protein
67B_0982	337.447	299.071	179.956	1021.77	560.339	495.936	1.34738	8.92136	2.21101e-11	2.61763e-10	hypothetical protein
67B_0985	404.013	367.809	293.479	964.352	701.063	555.085	1.0603	9.10215	1.09908e-07	7.75381e-07	single-stranded DNA-binding protein
67B_0995	69.203	60.8996	60.5459	136.013	168.869	151.056	1.25245	6.76248	1.56196e-08	1.25689e-07	hypothetical protein
67B_1003	243.199	304.498	247.229	793.221	606.394	509.586	1.26481	8.82133	3.53777e-10	3.43765e-09	tyrosine-type recombinase/integrase
67B_1019	284.721	230.333	292.638	845.619	1134.32	1325.83	2.03292	9.42077	2.48097e-23	6.63739e-22	glutamate synthase large subunit
67B_1020	36.9082	27.1335	37.0003	156.08	231.129	336.691	2.83761	7.09693	1.75341e-33	9.03005e-32	glutamate synthase subunit beta
67B_1021	242.54	220.083	201.82	673.374	843.493	1002.79	1.92001	9.05189	5.86878e-21	1.38962e-19	ABC transporter substrate-binding protein
67B_1022	92.9297	76.5767	79.046	195.1	220.894	238.413	1.39239	7.2399	9.25569e-11	9.77781e-10	glycoside hydrolase
67B_1025	25.0449	13.8682	15.9774	34.0032	40.938	36.399	1.00735	4.85015	0.000262327	0.000949726	ATP-binding cassette domain-containing protein
67B_1031	37.5673	42.2076	41.2048	120.962	94.6691	122.847	1.48469	6.27941	1.73163e-10	1.75722e-09	helix-turn-helix transcriptional regulator
67B_1065	23.7267	15.0741	15.9774	38.4626	39.2322	45.4987	1.15477	4.94329	2.54561e-05	0.000112531	HAD family phosphatase
67B_1066	27.0221	24.1186	33.6366	56.3003	53.7311	83.7177	1.19287	5.55933	2.17354e-06	1.22685e-05	bifunctional ADP-dependent NAD(P)H-hydrate dehydratase/NAD(P)H-hydrate epimerase
67B_1067	72.4983	87.4301	83.2506	211.823	209.807	212.024	1.38077	7.20047	1.61816e-10	1.6502e-09	pyridoxal phosphate-dependent aminotransferase
67B_1100	11.2043	14.4712	10.9319	17.8377	34.115	40.0389	1.26305	4.4682	2.09998e-05	9.48675e-05	phosphoribosyl-ATP diphosphatase
67B_1115	326.902	306.91	285.911	623.763	681.447	788.948	1.18524	8.97432	3.46496e-09	3.0245e-08	UTP--glucose-1-phosphate uridylyltransferase
67B_1138	408.627	234.554	346.457	470.47	744.559	893.595	1.08961	9.01215	5.28517e-08	3.95907e-07	transaldolase
67B_1149	54.0442	59.6936	44.5685	124.307	208.101	242.053	1.83993	6.93167	1.65368e-16	2.98823e-15	RNase adapter RapZ
67B_1182	152.906	125.417	137.91	328.326	462.258	513.226	1.64389	8.16363	3.13809e-15	5.43232e-14	NADP-dependent isocitrate dehydrogenase
67B_1224	68.5439	94.6656	115.205	172.803	420.467	293.012	1.66893	7.59842	6.10917e-15	1.01491e-13	hypothetical protein
67B_1234	1.97723	4.22076	0.840915	4.45943	5.97012	10.0097	1.34054	2.54631	0.013267	0.0301656	hypothetical protein
67B_1235	2.6363	6.02966	10.091	13.9357	17.0575	28.2092	1.65715	3.78658	7.01554e-06	3.50777e-05	H-type lectin domain-containing protein
67B_1237	1.97723	0.602966	0	1.67229	10.2345	18.1995	3.17615	2.6314	6.12802e-08	4.52463e-07	hypothetical protein
67B_1238	1.31815	0	0	1.67229	3.4115	3.6399	2.3638	1.57415	0.0157269	0.0352146	hypothetical protein
67B_1239	0.659076	0.602966	0.840915	5.01686	8.52874	18.1995	3.68024	2.7055	1.38921e-08	1.12226e-07	hypothetical protein
67B_1242	2.6363	6.63262	4.20457	10.0337	19.6161	19.1095	1.75616	3.50162	7.7112e-06	3.80026e-05	siphovirus ReqiPepy6 Gp37-like family protein
67B_1243	0.659076	2.41186	1.68183	1.67229	5.11725	14.5596	1.92688	2.40733	0.000749812	0.00240969	phage tail protein
67B_1244	0	1.20593	0.840915	2.78714	8.52874	10.9197	3.15158	2.33741	9.21862e-06	4.46832e-05	hypothetical protein
67B_1245	0.659076	2.41186	0.840915	4.45943	12.7931	11.8297	2.65129	2.70024	1.84943e-06	1.07018e-05	tape measure protein
67B_1247	0.659076	0.602966	0	0.557429	5.11725	7.2798	2.82111	1.79851	0.00113029	0.0034961	hypothetical protein
67B_1249	1.97723	2.41186	4.20457	5.57429	11.0874	10.0097	1.59218	2.79927	0.00206345	0.00594505	Ig-like domain-containing protein
67B_1250	1.31815	1.8089	2.52274	1.67229	6.823	13.6496	1.79691	2.47361	0.00173135	0.00505899	hypothetical protein
67B_1251	0.659076	1.20593	3.36366	6.13172	5.11725	3.6399	1.61833	2.24655	0.0183898	0.0404733	hypothetical protein
67B_1253	0.659076	0.602966	1.68183	1.67229	10.2345	14.5596	2.98941	2.51108	3.23639e-06	1.74528e-05	Gp19/Gp15/Gp42 family protein
67B_1254	1.97723	0	0	0	8.52874	10.0097	2.80862	2.12043	0.000114998	0.000450372	hypothetical protein
67B_1255	5.27261	1.8089	5.04549	5.01686	33.2621	36.399	2.54096	3.86458	3.20578e-11	3.66883e-10	phage major capsid protein
67B_1256	1.31815	0.602966	0.840915	7.24657	17.9104	24.5693	3.964	3.23021	2.45285e-13	3.50893e-12	heavy metal transporter
67B_1257	4.61353	5.42669	1.68183	6.68915	20.469	20.9294	1.85848	3.43093	2.58602e-06	1.4359e-05	EndoU domain-containing protein
67B_1258	2.6363	1.20593	0.840915	5.57429	11.0874	9.09975	2.29996	2.63804	3.58906e-05	0.000154031	phage portal protein
67B_1260	0.659076	1.8089	0.840915	0.557429	4.26437	8.18977	1.64839	1.94007	0.022438	0.0483497	terminase
67B_1320	72.4983	53.061	65.5914	226.316	365.883	524.145	2.54103	7.76265	1.78176e-30	7.34086e-29	ABC transporter ATP-binding protein
67B_1321	50.7488	41.6046	38.6821	138.242	176.545	270.262	2.14316	6.89778	5.24104e-21	1.25541e-19	ABC transporter permease
67B_1322	222.109	177.272	181.638	542.378	754.794	857.196	1.88759	8.83238	5.73247e-20	1.3121e-18	ABC transporter permease
67B_1323	334.81	288.218	299.366	1243.07	2619.18	3479.74	2.99105	10.4262	4.48313e-46	5.77203e-44	ABC transporter substrate-binding protein
67B_1360	54.0442	42.8106	45.4094	158.31	245.628	389.469	2.46782	7.27877	1.00231e-27	3.4996e-26	ABC transporter ATP-binding protein
67B_1361	14.4997	18.089	23.5456	60.7597	98.0806	143.776	2.42278	5.89568	9.49059e-21	2.1967e-19	ABC transporter permease
67B_1362	28.3403	34.972	34.4775	94.7629	127.078	187.455	2.05157	6.40073	4.92285e-18	9.56705e-17	ABC transporter permease
67B_1363	598.441	542.669	648.345	691.769	1343.28	1774.45	1.08838	9.86532	3.78835e-08	2.89037e-07	ABC transporter substrate-binding protein
67B_1371	13.1815	12.0593	18.5001	20.0674	34.9679	39.1289	1.08698	4.56318	0.000289582	0.00103926	MFS transporter
67B_1372	32.2947	36.7809	27.7502	67.4489	72.4943	80.0778	1.16682	5.75059	1.40369e-06	8.35721e-06	D-tyrosyl-tRNA(Tyr) deacylase
67B_1378	32.2947	42.8106	44.5685	116.503	119.402	165.615	1.74258	6.44889	5.89212e-14	9.12614e-13	FtsW/RodA/SpoVE family cell cycle protein
67B_1379	67.8848	54.2669	69.7959	130.438	159.488	179.265	1.28756	6.79055	5.88267e-09	4.92614e-08	UDP-N-acetylmuramoyl-L-alanine--D-glutamate ligase
67B_1398	15.1587	21.7068	14.2956	80.8272	68.23	79.1678	2.1364	5.57529	4.07004e-16	7.16605e-15	MFS transporter
67B_1399	417.195	400.972	410.366	1187.88	1645.19	1996.48	1.97378	9.97934	1.90579e-22	4.78772e-21	type I glutamate--ammonia ligase
67B_1401	36.9082	25.3246	25.2274	55.7429	66.5242	95.5473	1.29307	5.68664	1.42619e-07	9.95916e-07	bifunctional 1-(5-phosphoribosyl)-5-((5- phosphoribosylamino)methylidene amino)imidazole-4-carboxamide isomerase/phosphoribosylanthranilate isomerase PriA
67B_1403	21.0904	32.5602	31.9548	59.6449	57.1426	75.5279	1.16303	5.56259	3.7481e-06	1.98997e-05	hypothetical protein
67B_1435	76.4528	87.4301	61.3868	165.556	168.869	161.975	1.1317	6.92425	1.88103e-07	1.29164e-06	YggT family protein
67B_1436	80.4072	59.6936	60.5459	199.002	177.398	206.564	1.53584	7.03962	2.36995e-12	3.08993e-11	cell division protein SepF
67B_1461	117.315	183.905	185.001	281.502	306.182	402.209	1.0241	7.94575	6.72935e-07	4.21351e-06	hypothetical protein
67B_1478	152.906	79.5915	78.2051	251.958	232.835	327.591	1.3798	7.55409	6.76115e-11	7.25415e-10	cysteine ABC transporter substrate-binding protein
67B_1479	40.2036	34.972	25.2274	112.601	89.5518	102.827	1.59145	6.1055	1.87536e-11	2.23308e-10	amino acid ABC transporter ATP-binding protein
67B_1481	94.9069	106.725	96.7052	223.529	207.249	228.404	1.14194	7.32773	7.4294e-08	5.37003e-07	amino acid ABC transporter permease
67B_1495	40.2036	25.3246	22.7047	108.699	167.163	213.844	2.44809	6.58709	9.2754e-25	2.6538e-23	3-hydroxyacyl-CoA dehydrogenase family protein
67B_1514	56.6805	110.343	81.5687	216.84	255.009	296.652	1.62009	7.40925	4.96073e-14	7.74174e-13	phage holin family protein
67B_1531	13.8406	13.2652	7.56823	31.216	34.9679	45.4987	1.63182	4.66472	3.59334e-08	2.77239e-07	phosphatase PAP2 family protein
67B_1532	40.2036	38.5898	20.182	343.934	547.545	792.588	4.05799	8.2098	5.27291e-65	2.17244e-62	ABC transporter permease subunit
67B_1533	27.0221	20.5008	21.0229	178.377	278.037	326.681	3.49954	7.14375	8.93239e-46	1.0824e-43	ABC transporter permease subunit
67B_1534	53.3851	65.7233	61.3868	297.667	436.672	566.004	2.84229	7.94394	3.51261e-37	2.49516e-35	glutamate ABC transporter substrate-binding protein
67B_1535	102.157	101.298	108.478	319.407	532.194	727.98	2.33599	8.29696	9.7157e-28	3.45075e-26	amino acid ABC transporter ATP-binding protein
67B_1540	11.2043	12.0593	10.091	45.7092	50.3196	55.5085	2.15698	4.98586	8.37536e-14	1.25024e-12	5'-nucleotidase C-terminal domain-containing protein
67B_1541	1.31815	3.6178	5.8864	396.332	789.762	1233.93	7.82702	8.65537	1.35604e-131	1.39672e-128	creatininase
67B_1542	13.8406	11.4564	11.7728	878.508	1950.52	2351.37	7.11324	9.76108	1.26506e-143	2.60603e-140	MFS transporter
67B_1544	29.6584	44.0165	34.4775	240.809	307.888	431.328	3.16568	7.49951	6.3972e-42	5.9901e-40	PucR family transcriptional regulator
67B_1545	14.4997	21.7068	16.8183	1078.62	1721.1	2088.39	6.50894	9.6835	2.95078e-131	2.02621e-128	amidohydrolase family protein
67B_1550	103.475	74.1648	79.046	182.279	184.221	246.603	1.25096	7.18627	5.80525e-09	4.88115e-08	HAMP domain-containing histidine kinase
67B_1562	14.4997	33.1631	25.2274	50.726	53.7311	62.7882	1.18206	5.35869	4.09974e-06	2.1655e-05	VWA domain-containing protein
67B_1563	10.5452	12.0593	14.2956	26.1992	40.938	58.2384	1.73419	4.78022	2.95508e-09	2.62391e-08	hypothetical protein
67B_1569	39.5445	39.7957	40.3639	99.7798	91.2576	122.847	1.38617	6.19237	3.58987e-09	3.1147e-08	flippase-like domain-containing protein
67B_1572	14.4997	16.2801	11.7728	28.4289	30.7035	43.6788	1.23127	4.65703	2.4056e-05	0.000107031	ubiquitin-like protein Pup
67B_1574	52.7261	43.4135	40.3639	68.5637	87.8461	149.236	1.13969	6.21035	7.25843e-07	4.51875e-06	proteasome accessory factor PafA2
67B_1585	26.363	44.6195	26.9093	65.7766	78.4645	63.6982	1.06691	5.70563	1.05209e-05	4.99379e-05	transcriptional regulator
67B_1587	86.3389	121.799	100.91	217.955	256.715	315.761	1.34818	7.52145	1.85607e-10	1.87427e-09	type I restriction-modification system subunit M
67B_1610	206	251.643	295.161	596.215	519.189	511.204	1.10777	9.08257	3.31816e-22	8.08643e-21	right-handed parallel beta-helix repeat-containing protein
67B_1630	75.1346	54.8699	79.046	112.043	148.4	162.885	1.01622	6.72648	4.4077e-06	2.32221e-05	2,3,4,5-tetrahydropyridine-2,6-dicarboxylate N-succinyltransferase
67B_1681	5.93168	10.2504	5.04549	17.8377	17.0575	20.9294	1.33673	3.82223	0.000150888	0.000574548	ATP-binding cassette domain-containing protein
67B_1695	99.5204	139.285	117.728	425.876	626.863	723.43	2.31156	8.47228	1.21369e-27	4.09869e-26	thioesterase family protein
67B_1705	23.0677	25.9275	21.0229	32.8883	59.7012	72.798	1.197	5.31155	2.91939e-06	1.59945e-05	ABC transporter permease
67B_1719	77.7709	74.1648	76.5233	152.735	204.69	172.895	1.21088	6.99068	2.55205e-08	2.01426e-07	thymidylate synthase
67B_1730	17.795	33.7661	19.341	55.1855	55.4368	53.6885	1.18988	5.33962	3.69726e-06	1.96805e-05	1,4-dihydroxy-2-naphthoate octaprenyltransferase
67B_1736	255.721	266.511	243.865	659.438	590.189	733.44	1.37097	8.84247	1.15255e-11	1.39662e-10	ABC transporter permease
67B_1752	190.473	141.094	141.274	351.18	451.171	535.975	1.49642	8.23894	4.38976e-13	6.15164e-12	sugar porter family MFS transporter
67B_1753	260.994	184.508	198.456	399.119	595.306	733.44	1.41998	8.6267	3.30096e-12	4.24999e-11	phosphoglucomutase (alpha-D-glucose-1,6-bisphosphate-dependent)
67B_1760	334.151	721.147	599.572	1804.4	1255.43	1135.65	1.34314	9.93185	1.46431e-11	1.76402e-10	hypothetical protein
67B_1762	150.928	151.344	151.365	413.612	295.095	331.231	1.1993	7.96782	7.16458e-09	5.90362e-08	DNA repair protein RadA
67B_1773	47.4535	72.3559	61.3868	430.892	749.677	940.914	3.54235	8.58012	4.76684e-55	1.22746e-52	circularly permuted type 2 ATP-grasp protein
67B_1781	158.178	116.975	103.433	191.756	260.127	320.311	1.01886	7.58704	9.81715e-07	5.96558e-06	adenylate kinase
67B_1836	21.0904	16.883	23.5456	23.9694	46.0552	62.7882	1.07862	5.03383	6.09634e-05	0.000253195	BAG family molecular chaperone regulator 5
67B_1856	109.407	88.033	102.592	297.11	481.874	636.072	2.23362	8.15605	1.62109e-25	4.91094e-24	Acyl transferase domain-containing protein
67B_1886	50.0898	49.4432	47.0912	89.746	127.931	126.486	1.21869	6.36456	9.07144e-08	6.4886e-07	diaminopimelate decarboxylase
67B_1889	5.27261	15.0741	8.40915	20.0674	26.4391	26.3893	1.28519	4.17525	7.75539e-05	0.00031449	MFS transporter
67B_1891	32.2947	56.0758	37.0003	85.844	92.9633	80.0778	1.0343	6.02889	9.39513e-06	4.54319e-05	aminotransferase class I/II-fold pyridoxal phosphate-dependent enzyme
67B_1904	83.7026	74.1648	67.2732	209.036	200.426	198.374	1.42952	7.12813	4.25359e-11	4.76218e-10	23S rRNA (pseudouridine(1915)-N(3))-methyltransferase RlmH
67B_1908	67.8848	61.5025	67.2732	298.224	432.407	568.734	2.71966	7.95881	1.03782e-34	6.28799e-33	histidine ammonia-lyase
67B_1923	18.4541	28.3394	19.341	72.4657	52.0253	67.3381	1.52587	5.47085	2.81737e-09	2.51246e-08	helix-turn-helix domain-containing protein
67B_1924	164.11	185.713	140.433	375.707	423.879	387.649	1.27183	8.13188	6.13637e-10	5.8795e-09	glycosyltransferase family 2 protein
67B_1926	320.311	358.162	250.593	563.003	682.3	692.491	1.05691	8.90273	1.28132e-07	9.00858e-07	glycosyltransferase
67B_1989	44.8172	75.3707	60.5459	151.063	138.166	163.795	1.32108	6.73639	2.67158e-09	2.3928e-08	Sir2 family NAD-dependent protein deacetylase
67B_2003	134.451	143.506	118.569	313.275	456.288	350.34	1.49262	7.98467	8.08181e-13	1.10255e-11	dCTP deaminase
67B_2004	69.203	87.4301	74.8414	196.772	218.336	217.484	1.44545	7.17793	2.40345e-11	2.81313e-10	FIVAR domain-containing protein
67B_2008	135.111	153.153	163.978	311.045	324.092	351.25	1.12509	7.91021	5.30593e-08	3.96022e-07	23S rRNA (guanosine(2251)-2'-O)-methyltransferase RlmB
67B_2011	221.449	227.318	185.842	542.378	432.407	444.978	1.16109	8.42549	1.1745e-08	9.56313e-08	glycosyltransferase family 2 protein
67B_2012	173.996	145.315	148.842	508.375	708.739	719.79	2.04579	8.64695	1.05847e-22	2.76006e-21	class 1b ribonucleoside-diphosphate reductase subunit beta
67B_2013	27.0221	34.3691	26.0684	75.2529	79.3173	83.7177	1.43073	5.78902	4.69053e-09	3.97633e-08	hypothetical protein
67B_2014	700.598	766.973	628.163	1600.38	1495.09	1368.6	1.09054	10.0961	3.31747e-08	2.56917e-07	class 1b ribonucleoside-diphosphate reductase subunit alpha
67B_2021	53.3851	78.3856	64.7505	173.36	121.108	106.467	1.03614	6.66323	3.16215e-06	1.71422e-05	potassium channel family protein
67B_2031	94.9069	111.549	112.683	226.316	291.683	302.112	1.3585	7.57231	1.31462e-10	1.34732e-09	hypothetical protein
67B_2032	42.1808	51.8551	29.432	138.242	162.046	192.005	1.97068	6.68842	6.3449e-18	1.22154e-16	virulence factor
67B_0006	1726.78	1619.57	1728.92	817.748	770.146	702.5	-1.14715	10.2639	6.25347e-09	5.21544e-08	DNA topoisomerase (ATP-hydrolyzing) subunit B
67B_0007	477.171	350.926	518.845	186.739	191.897	239.323	-1.12508	8.36153	3.78238e-08	2.89037e-07	DNA gyrase subunit A
67B_0010	1112.52	787.473	1083.94	233.563	218.336	219.304	-2.15044	9.25545	1.38938e-25	4.27183e-24	NADP-specific glutamate dehydrogenase
67B_0015	51.4079	54.8699	30.2729	6.13172	13.646	5.45985	-2.47774	4.86185	6.54807e-15	1.07056e-13	transposase
67B_0020	77.1119	63.9144	58.0231	21.7397	23.8805	12.7396	-1.74911	5.4894	2.53148e-11	2.94624e-10	excisionase
67B_0021	605.032	448.004	381.775	155.523	159.488	152.876	-1.61722	8.3194	6.51301e-15	1.07056e-13	replication initiation factor domain-containing protein
67B_0026	9.22706	9.64745	13.4546	1.11486	5.11725	3.6399	-1.79619	3.06201	0.000494986	0.001658	gluconokinase
67B_0081	110.725	93.4597	105.114	51.2835	45.2023	39.1289	-1.1748	6.24794	3.83147e-07	2.50566e-06	prolyl oligopeptidase family serine peptidase
67B_0089	109.407	139.285	147.16	59.6449	68.23	69.1581	-1.00957	6.64903	5.94192e-06	3.00746e-05	hemolysin III family protein
67B_0098	117.315	144.712	175.751	93.0906	67.3771	50.0486	-1.03069	6.78057	2.08776e-06	1.18806e-05	ClC family H(+)/Cl(-) exchange transporter
67B_0102	48.7716	45.8254	42.0457	33.4457	17.9104	13.6496	-1.00588	5.1585	0.000102651	0.000404842	KUP/HAK/KT family potassium transporter
67B_0105	88.3162	109.137	111.001	50.726	42.6437	50.0486	-1.09799	6.26769	1.89627e-06	1.09115e-05	glycoside hydrolase family 31 protein
67B_0107	1471.06	1734.73	1167.19	101.452	139.871	141.956	-3.51976	9.63603	2.01977e-57	5.94388e-55	sucrose phosphorylase
67B_0112	929.956	610.804	785.415	287.633	327.504	348.52	-1.27267	9.10331	2.45804e-10	2.44616e-09	ketol-acid reductoisomerase
67B_0122	10847.7	8145.47	9598.2	3102.65	2987.62	3168.53	-1.62664	12.6235	2.20016e-16	3.94116e-15	molecular chaperone DnaK
67B_0123	2969.14	1719.06	2452.11	472.142	496.373	628.792	-2.16141	10.51	2.04805e-26	6.49075e-25	nucleotide exchange factor GrpE
67B_0124	2133.43	1459.18	1316.87	896.346	717.267	686.121	-1.09306	10.2335	2.97369e-08	2.32038e-07	DnaJ domain-containing protein
67B_0125	524.624	396.752	407.844	135.455	142.43	185.635	-1.52443	8.2323	2.34193e-13	3.3737e-12	MerR family transcriptional regulator
67B_0148	406.65	270.732	377.571	146.604	155.223	173.805	-1.15026	8.00375	2.67399e-08	2.10245e-07	aspartate-semialdehyde dehydrogenase
67B_0173	220.79	317.14	259.002	136.013	98.9334	100.097	-1.24127	7.57665	3.35781e-09	2.94344e-08	amidohydrolase family protein
67B_0174	4540.37	3679.3	4568.69	1395.8	1423.45	1203.9	-1.66805	11.4532	5.00118e-17	9.1986e-16	FTR1 family protein
67B_0175	1728.1	1102.22	1604.47	221.299	276.331	301.202	-2.4757	9.77179	6.30337e-33	3.01975e-31	iron transporter
67B_0176	599.1	400.972	599.572	94.2055	62.2598	85.5376	-2.71419	8.27129	2.06002e-35	1.32614e-33	Fe-S-containing protein
67B_0177	300.539	232.142	332.161	56.3003	45.2023	42.7688	-2.56549	7.41054	8.63098e-30	3.4192e-28	ABC transporter permease
67B_0178	336.129	234.554	311.979	45.1517	35.8207	46.4087	-2.78501	7.4128	1.21986e-33	6.79167e-32	FtsX-like permease family protein
67B_0179	159.496	113.961	167.342	16.1654	22.1747	30.0292	-2.71921	6.43524	5.95724e-27	1.91749e-25	ABC transporter ATP-binding protein
67B_0180	256.38	168.227	227.888	91.9758	110.021	113.747	-1.05079	7.34766	7.85298e-07	4.829e-06	FMN-binding protein
67B_0227	2332.47	1750.41	2283.08	663.898	800.849	767.109	-1.51261	10.4865	2.99214e-14	4.77814e-13	GNAT family N-acetyltransferase
67B_0250	7.24983	14.4712	13.4546	7.24657	5.11725	3.6399	-1.05028	3.34182	0.00950098	0.0224708	phage tail tape measure protein
67B_0257	4.61353	4.22076	2.52274	1.11486	0.852874	0	-2.26796	1.91842	0.00615948	0.01538	hypothetical protein
67B_0258	13.8406	25.3246	13.4546	5.57429	5.97012	12.7396	-1.19935	3.84833	0.00122677	0.00374391	HK97 family phage prohead protease
67B_0302	28.3403	36.178	24.3865	15.0506	12.7931	15.4696	-1.04237	4.57373	0.000471493	0.00158705	methylated-DNA--[protein]-cysteine S-methyltransferase
67B_0303	813.299	1328.94	976.302	291.535	212.366	211.114	-2.11994	9.32547	4.44481e-25	1.28962e-23	hypothetical protein
67B_0306	419.831	436.547	462.503	226.874	165.458	172.895	-1.21619	8.3041	2.59447e-09	2.33389e-08	type II toxin-antitoxin system PemK/MazF family toxin
67B_0307	684.121	586.686	623.118	237.465	180.809	177.445	-1.66307	8.70451	5.09219e-16	8.88976e-15	MerR family transcriptional regulator
67B_0331	356.56	245.407	355.707	138.8	138.166	156.516	-1.14304	7.86671	3.80866e-08	2.89514e-07	hypothetical protein
67B_0365	3845.05	2309.36	3334.23	996.683	1062.68	1323.1	-1.4886	11.068	6.0156e-14	9.24786e-13	50S ribosomal protein L19
67B_0369	351.946	256.863	312.82	61.8746	135.607	103.737	-1.62872	7.68227	3.13158e-14	4.9467e-13	FGGY-family carbohydrate kinase
67B_0370	64.5894	30.1483	68.955	13.9357	18.7632	23.6593	-1.55487	5.24306	1.29305e-08	1.0487e-07	class II aldolase/adducin family protein
67B_0371	127.861	78.9885	127.819	22.8546	40.938	41.8588	-1.69027	6.22367	2.68192e-12	3.47469e-11	L-arabinose isomerase
67B_0386	533.192	451.018	365.798	204.576	170.575	149.236	-1.35986	8.29839	3.55582e-11	4.02472e-10	ATP-binding protein
67B_0402	25.0449	25.3246	15.9774	11.1486	5.11725	12.7396	-1.18967	4.14529	0.000272198	0.000980294	transposase
67B_0433	5560.62	3786.63	5060.63	1770.95	1874.62	1988.29	-1.35473	11.7065	6.22589e-12	7.82032e-11	DNA-directed RNA polymerase subunit beta
67B_0434	2303.47	1412.15	2085.47	689.539	872.491	1003.7	-1.17797	10.447	2.47544e-09	2.24643e-08	DNA-directed RNA polymerase subunit beta'
67B_0468	902.934	680.749	798.028	444.828	383.794	344.88	-1.01878	9.21554	3.1078e-07	2.06518e-06	sugar ABC transporter permease
67B_0469	567.464	344.294	487.731	109.256	149.253	151.966	-1.77539	8.24493	2.93302e-17	5.54314e-16	carbohydrate ABC transporter permease
67B_0471	626.122	396.752	546.595	107.584	118.55	153.786	-2.05172	8.35198	3.24303e-22	8.04896e-21	beta-galactosidase
67B_0475	2350.92	1442.9	1931.58	351.18	400.851	372.18	-2.34886	10.1595	2.36255e-30	9.54283e-29	sugar ABC transporter substrate-binding protein
67B_0496	295.925	302.689	278.343	142.144	98.0806	107.377	-1.32597	7.68872	2.51022e-10	2.47419e-09	pyridoxal 5'-phosphate synthase lyase subunit PdxS
67B_0497	67.8848	74.7678	71.4778	32.8883	33.2621	29.1192	-1.16204	5.73725	2.13751e-06	1.21302e-05	pyridoxal 5'-phosphate synthase glutaminase subunit PdxT
67B_0529	53.3851	74.1648	87.4552	31.216	36.6736	30.9391	-1.11654	5.74914	5.60997e-06	2.87476e-05	aldo/keto reductase
67B_0535	346.015	223.097	377.571	103.124	134.754	181.995	-1.18004	7.83862	1.76444e-08	1.4143e-07	phosphoribosylformylglycinamidine synthase
67B_0576	211.563	287.012	216.956	120.962	75.053	78.2578	-1.36864	7.38719	1.2293e-10	1.26618e-09	ECF transporter S component
67B_0599	353.924	247.819	359.912	147.161	104.051	149.236	-1.25878	7.83746	1.48774e-09	1.39306e-08	helicase
67B_0600	193.768	133.858	185.842	63.5469	88.6989	86.4476	-1.1129	6.98598	3.71861e-07	2.44739e-06	HAD-IIA family hydrolase
67B_0613	678.189	593.921	541.549	195.1	135.607	173.805	-1.84166	8.60274	6.17754e-19	1.3256e-17	calcium-translocating P-type ATPase, PMCA-type
67B_0633	2530.85	2153.19	2650.56	723.543	675.477	731.62	-1.78305	10.6252	5.69162e-19	1.23418e-17	hemolysin III family protein
67B_0650	28.9993	22.3097	33.6366	18.3952	7.67587	12.7396	-1.05142	4.4773	0.000374621	0.00129919	2-C-methyl-D-erythritol 2,4-cyclodiphosphate synthase
67B_0662	491.011	624.07	567.618	312.16	238.805	266.623	-1.03855	8.71001	2.39447e-07	1.61196e-06	hypothetical protein
67B_0675	17.136	14.4712	14.2956	8.36143	7.67587	5.45985	-1.05552	3.68442	0.00379211	0.0101848	transposase
67B_0676	2.6363	4.22076	5.04549	1.11486	0.852874	0	-2.27564	1.9224	0.00615948	0.01538	hypothetical protein
67B_0680	94.2478	126.02	107.637	68.0063	44.3495	40.0389	-1.07972	6.36128	1.51832e-06	8.98776e-06	nucleotidyl transferase AbiEii/AbiGii toxin family protein
67B_0681	44.8172	45.8254	53.8186	26.7566	15.3517	17.2895	-1.22941	5.16096	2.87414e-06	1.57886e-05	type IV toxin-antitoxin system AbiEi family antitoxin domain-containing protein
67B_0684	26.363	13.2652	15.9774	6.13172	9.38162	8.18977	-1.26128	3.87899	0.000630269	0.00205761	helix-turn-helix domain-containing protein
67B_0685	1898.14	1298.19	1665.01	380.166	279.743	336.691	-2.28367	9.93447	7.34497e-29	2.75103e-27	GNAT family N-acetyltransferase
67B_0686	828.458	1255.38	1036.85	579.169	412.791	350.34	-1.21343	9.54347	1.04179e-09	9.88976e-09	hypothetical protein
67B_0698	183.882	91.0479	200.979	28.4289	51.1725	61.8783	-1.77541	6.70055	2.03632e-14	3.27721e-13	type II toxin-antitoxin system RelB/DinJ family antitoxin
67B_0703	5.93168	4.22076	9.25006	2.78714	0.852874	2.72992	-1.46326	2.51143	0.010422	0.0243141	hypothetical protein
67B_0706	8.56798	7.83856	10.9319	1.67229	5.97012	2.72992	-1.4501	2.93112	0.00340801	0.00927411	conjugative relaxase TrwC/TraI family protein
67B_0749	27.6812	37.3839	25.2274	10.5911	17.9104	16.3795	-1.05997	4.59174	0.000581502	0.0019197	hypothetical protein
67B_0777	220.79	156.168	204.342	71.3509	81.876	60.0583	-1.44198	7.06837	4.64021e-11	5.16693e-10	ATP-dependent Zn protease
67B_0778	19.1132	24.7216	12.6137	8.91886	6.823	11.8297	-1.0667	3.97612	0.00238146	0.00677598	antitoxin YezG family protein
67B_0780	49.4307	51.8551	51.2958	25.0843	20.469	20.9294	-1.17932	5.25876	7.5561e-06	3.73885e-05	ATP-binding protein
67B_0783	5.27261	9.64745	10.091	2.22972	4.26437	4.54987	-1.22955	2.8829	0.0138495	0.0313516	IS66 family transposase
67B_0791	82.3845	70.547	80.7278	20.0674	24.7334	25.4793	-1.74498	5.70977	1.13379e-11	1.38202e-10	ABC transporter substrate-binding protein
67B_0792	40.2036	43.4135	33.6366	11.1486	17.9104	14.5596	-1.46202	4.83369	5.98776e-07	3.79532e-06	methionine ABC transporter ATP-binding protein
67B_0805	752.005	387.707	481.003	255.302	268.655	257.523	-1.05255	8.65188	1.82078e-07	1.25445e-06	ATP-dependent Clp protease proteolytic subunit
67B_0807	966.864	710.294	905.665	216.84	261.832	248.423	-1.83016	9.1125	3.16796e-19	7.01721e-18	Na+/H+ antiporter NhaA
67B_0816	511.443	454.636	496.981	34.0032	70.7886	60.0583	-3.17469	8.09531	7.25489e-44	7.1167e-42	O-acetylhomoserine aminocarboxypropyltransferase/cysteine synthase
67B_0817	658.417	487.196	441.48	208.478	214.924	281.182	-1.17512	8.58455	7.06217e-09	5.8426e-08	ABC transporter ATP-binding protein
67B_0844	566.805	434.135	608.822	219.627	179.957	235.683	-1.33955	8.55402	5.29219e-11	5.73785e-10	DEAD/DEAH box helicase
67B_0863	37.5673	30.1483	29.432	15.0506	9.38162	14.5596	-1.29473	4.61138	1.55681e-05	7.19067e-05	helix-turn-helix transcriptional regulator
67B_0866	225.404	191.14	248.911	87.5163	106.609	104.647	-1.15804	7.34163	6.07022e-08	4.49808e-07	UvrD-helicase domain-containing protein
67B_0867	317.675	194.758	248.911	18.9526	31.5564	28.2092	-3.29988	7.15101	3.77794e-41	3.24273e-39	hypothetical protein
67B_0868	156.86	118.181	116.046	18.3952	10.2345	12.7396	-3.18748	6.21763	2.59034e-33	1.2705e-31	FtsX-like permease family protein
67B_0869	75.1346	47.6343	66.4323	10.0337	11.0874	10.0097	-2.59274	5.26566	8.33497e-19	1.73435e-17	ABC transporter ATP-binding protein
67B_0870	2749.01	1689.51	2219.17	691.212	909.164	1009.16	-1.35244	10.5945	8.79818e-12	1.08528e-10	30S ribosomal protein S4
67B_0886	1536.31	1078.71	1347.99	632.124	632.833	621.513	-1.07055	9.93176	6.19485e-08	4.55764e-07	Fe-S cluster assembly protein SufB
67B_0887	511.443	320.778	458.299	159.425	179.957	208.384	-1.23882	8.26644	1.76015e-09	1.61871e-08	Fe-S cluster assembly protein SufD
67B_0902	64.5894	43.4135	47.0912	23.412	38.3794	10.9197	-1.08618	5.31116	2.91079e-05	0.000127309	NAD(P) transhydrogenase subunit alpha
67B_0903	456.08	265.305	436.435	164.999	130.49	153.786	-1.36045	8.07441	5.19665e-11	5.66407e-10	NAD(P)(+) transhydrogenase (Re/Si-specific) subunit beta
67B_1008	104.793	68.7381	103.433	52.9557	43.4966	38.2189	-1.0178	6.1353	9.89874e-06	4.73118e-05	radical SAM family heme chaperone HemW
67B_1015	174.655	234.554	193.41	115.388	81.0231	75.5279	-1.13467	7.20947	9.50955e-08	6.75506e-07	LacI family transcriptional regulator
67B_1016	24.3858	18.6919	23.5456	7.804	10.2345	14.5596	-1.06867	4.16056	0.00169771	0.00498637	nucleotidyl transferase AbiEii/AbiGii toxin family protein
67B_1039	8.56798	7.23559	6.72732	0.557429	2.55862	3.6399	-1.87808	2.65487	0.00168269	0.00495192	hypothetical protein
67B_1051	788.255	576.435	680.3	186.181	213.219	192.005	-1.79042	8.78593	4.07297e-18	7.99747e-17	5-methyltetrahydropteroyltriglutamate-- homocyste ine S-methyltransferase
67B_1056	77.1119	53.061	73.1596	31.216	27.292	24.5693	-1.26882	5.62719	3.47299e-07	2.30044e-06	aspartate carbamoyltransferase regulatory subunit
67B_1057	281.425	186.919	268.252	70.236	69.0828	86.4476	-1.7078	7.34061	4.93279e-15	8.29502e-14	dihydroorotase
67B_1058	121.929	75.9737	105.114	32.8883	26.4391	38.2189	-1.63097	6.09746	1.51227e-11	1.81121e-10	orotidine-5'-phosphate decarboxylase
67B_1060	69.862	51.2521	88.2961	21.7397	17.0575	34.579	-1.51695	5.59827	3.77664e-09	3.24161e-08	dihydroorotate dehydrogenase
67B_1077	0.659076	3.01483	3.36366	0	0	0.909975	-2.82795	1.44934	0.0136994	0.031046	hypothetical protein
67B_1086	40.8627	48.2373	43.7276	20.6249	16.2046	26.3893	-1.07673	5.10089	7.98521e-05	0.000323174	hypothetical protein
67B_1093	561.533	579.45	464.185	99.7798	93.8162	128.306	-2.32223	8.33817	2.32855e-27	7.7368e-26	VanZ family protein
67B_1095	125.883	136.27	121.092	51.8409	58.8483	57.3284	-1.19511	6.54994	1.391e-07	9.74647e-07	deoxyribonuclease IV
67B_1096	235.29	161.595	222.002	73.0232	75.9058	84.6276	-1.40688	7.16711	9.7698e-11	1.02161e-09	tryptophan synthase subunit beta
67B_1097	44.1581	28.9424	29.432	9.47629	13.646	14.5596	-1.48137	4.642	1.41246e-06	8.3852e-06	tryptophan synthase subunit alpha
67B_1112	219.472	208.023	232.933	121.519	90.4047	114.657	-1.01012	7.37777	1.68402e-06	9.85532e-06	DEAD/DEAH box helicase
67B_1116	570.101	412.429	622.277	254.188	250.745	237.503	-1.10974	8.61759	3.91163e-08	2.96249e-07	bifunctional cytidylate kinase/GTPase Der
67B_1135	359.196	225.509	322.911	99.7798	105.756	98.2773	-1.577	7.6701	1.24927e-13	1.82517e-12	molecular chaperone DnaJ
67B_1136	687.416	546.287	576.868	152.178	143.283	126.486	-2.09747	8.5483	1.65518e-23	4.48641e-22	DeoR family transcriptional regulator
67B_1142	405.332	260.481	374.207	188.411	134.754	150.146	-1.12803	7.98913	4.23838e-08	3.19819e-07	aminotransferase class I/II-fold pyridoxal phosphate-dependent enzyme
67B_1157	16.4769	12.0593	15.1365	3.902	1.70575	6.36982	-1.85391	3.43074	1.92315e-05	8.74547e-05	hypothetical protein
67B_1158	103.475	82.6063	112.683	44.5943	46.0552	58.2384	-1.00814	6.2482	1.39246e-05	6.48973e-05	hypothetical protein
67B_1160	418.513	509.506	420.457	153.293	195.308	185.635	-1.33995	8.30264	7.95386e-11	8.44585e-10	Hypothetical bacterial integral membrane protein (Trep_Strep)
67B_1161	77.7709	46.4284	79.8869	20.6249	12.7931	21.8394	-1.85894	5.48575	1.63934e-12	2.15098e-11	ATP-binding cassette domain-containing protein
67B_1162	94.2478	70.547	89.9779	34.5606	21.3219	25.4793	-1.61151	5.85564	4.85174e-11	5.3447e-10	energy-coupling factor ABC transporter ATP-binding protein
67B_1227	131.156	125.417	144.637	94.2055	52.0253	47.3187	-1.01907	6.66179	3.00285e-06	1.63215e-05	ATP-binding cassette domain-containing protein
67B_1228	3360.63	2754.35	3503.25	1476.07	1510.44	1667.98	-1.04718	11.217	9.21814e-08	6.57072e-07	helix-turn-helix domain-containing protein
67B_1329	1000.48	679.543	935.097	361.771	319.828	349.43	-1.34133	9.25148	2.29086e-11	2.69666e-10	translational GTPase TypA
67B_1330	15.8178	9.64745	12.6137	5.57429	3.4115	9.09975	-1.08136	3.43331	0.00770154	0.0186211	MFS transporter
67B_1332	15.1587	16.883	15.1365	2.78714	1.70575	5.45985	-2.26578	3.47361	2.64827e-07	1.77125e-06	carboxylating nicotinate-nucleotide diphosphorylase
67B_1333	48.7716	44.6195	51.2958	12.2634	5.97012	14.5596	-2.11726	4.96914	6.45351e-13	8.9223e-12	L-aspartate oxidase
67B_1334	66.5667	70.547	93.3416	15.0506	19.6161	20.0194	-2.08635	5.61641	3.87619e-15	6.65413e-14	quinolinate synthase NadA
67B_1335	172.678	154.962	180.797	39.02	43.4966	42.7688	-2.02261	6.74787	2.26387e-18	4.52775e-17	NUDIX hydrolase
67B_1351	220.79	218.877	281.707	84.7292	77.6116	96.4573	-1.47738	7.36626	6.6751e-12	8.28356e-11	hypothetical protein
67B_1356	431.036	329.219	407.844	180.05	149.253	151.056	-1.27688	8.11195	6.05783e-10	5.83137e-09	bifunctional folylpolyglutamate synthase/dihydrofolate synthase
67B_1365	49.4307	44.6195	37.0003	16.7229	17.0575	14.5596	-1.43414	4.98902	2.76932e-07	1.84621e-06	glucosamine-6-phosphate deaminase
67B_1387	229.358	179.684	215.274	86.9589	103.198	119.207	-1.01901	7.29567	1.83932e-06	1.06984e-05	AAA family ATPase
67B_1389	3053.5	2252.68	1939.99	1239.72	869.932	798.048	-1.31582	10.727	2.69014e-11	3.11331e-10	transcriptional regulator NrdR
67B_1391	1513.24	1235.48	1517.85	473.814	691.681	586.934	-1.28501	9.97264	1.02856e-10	1.07012e-09	transcriptional repressor LexA
67B_1396	477.83	339.47	454.935	172.246	217.483	219.304	-1.06537	8.29931	1.91027e-07	1.30303e-06	ATP-dependent RNA helicase HrpA
67B_1477	214.859	174.257	190.888	65.7766	57.1426	67.3381	-1.60484	7.02597	3.9349e-13	5.55198e-12	aminotransferase class I/II-fold pyridoxal phosphate-dependent enzyme
67B_1484	61.294	54.8699	63.0686	31.7734	27.292	15.4696	-1.22433	5.46469	1.0109e-06	6.10691e-06	3'-5' exonuclease
67B_1487	640.622	345.499	642.459	127.094	193.603	210.204	-1.62333	8.49675	4.95285e-15	8.29502e-14	carbamoyl-phosphate synthase large subunit
67B_1489	506.829	273.747	353.184	144.374	168.869	200.194	-1.14739	8.10946	2.701e-08	2.11561e-07	transcription antitermination factor NusB
67B_1499	10.5452	12.0593	15.9774	5.57429	4.26437	3.6399	-1.4314	3.34824	0.000539177	0.00179726	carbohydrate ABC transporter permease
67B_1501	1820.37	1468.82	1957.65	566.905	810.231	731.62	-1.31611	10.2614	3.31775e-11	3.776e-10	Mrp/NBP35 family ATP-binding protein
67B_1505	117.975	90.4449	85.7733	37.3477	49.4667	50.9586	-1.11122	6.20308	2.17379e-06	1.22685e-05	aryl-sulfate sulfotransferase
67B_1546	2061.59	1349.44	1770.97	683.965	674.624	813.517	-1.2547	10.2614	2.3772e-10	2.3772e-09	ATP-dependent Clp protease ATP-binding subunit
67B_1548	763.869	441.974	630.686	251.4	211.513	199.284	-1.46729	8.70882	4.97594e-13	6.92598e-12	hypothetical protein
67B_1554	6677.1	4560.83	5740.93	1663.92	1953.94	2168.47	-1.55337	11.8903	4.36989e-15	7.43965e-14	chaperonin GroEL
67B_1566	47.4535	36.178	47.9322	16.7229	19.6161	23.6593	-1.14566	5.05912	3.15809e-05	0.000136961	hypothetical protein
67B_1582	1824.98	1635.24	1502.72	540.149	766.734	723.43	-1.29119	10.1891	7.76754e-11	8.29074e-10	DNA-directed RNA polymerase subunit omega
67B_1583	1145.47	925.553	1001.53	380.724	587.631	540.525	-1.02841	9.57955	2.28902e-07	1.54603e-06	methionine adenosyltransferase
67B_1602	692.689	522.771	648.345	181.722	156.076	170.165	-1.87245	8.63417	1.82625e-19	4.13414e-18	ABC transporter ATP-binding protein/permease
67B_1603	811.322	583.068	776.164	163.327	138.166	119.207	-2.35973	8.76159	5.12733e-29	1.95598e-27	ABC transporter ATP-binding protein/permease
67B_1604	572.737	605.981	717.3	332.785	229.423	251.153	-1.21568	8.82502	1.49585e-09	1.39432e-08	MarR family transcriptional regulator
67B_1620	231.995	253.246	211.911	128.766	88.6989	80.9877	-1.2108	7.39461	9.72355e-09	7.94861e-08	nucleoside 2-deoxyribosyltransferase
67B_1627	150.269	177.272	144.637	78.04	77.6116	69.1581	-1.06894	6.88453	9.65971e-07	5.88728e-06	sigma-70 family RNA polymerase sigma factor
67B_1636	399.4	349.72	286.752	175.033	184.221	152.876	-1.01619	8.02297	7.69734e-07	4.76172e-06	sugar ABC transporter substrate-binding protein
67B_1642	6.59076	10.8534	6.72732	4.45943	3.4115	2.72992	-1.14127	2.89192	0.018427	0.0405119	single-stranded DNA-binding protein
67B_1645	32.9538	41.0017	37.0003	11.706	15.3517	15.4696	-1.40603	4.76469	2.06478e-06	1.17824e-05	SpaH/EbpB family LPXTG-anchored major pilin
67B_1648	11.2043	10.8534	10.9319	3.34457	6.823	5.45985	-1.13205	3.24943	0.00919832	0.0218598	AmmeMemoRadiSam system protein B
67B_1661	150.928	92.8567	134.546	43.4794	32.4092	35.489	-1.74328	6.38309	8.20194e-14	1.23328e-12	peptide chain release factor 1
67B_1664	15.1587	22.3097	25.2274	6.13172	14.4989	9.09975	-1.11715	4.06284	0.0015556	0.00460421	xylulose kinase
67B_1666	69.862	46.4284	53.8186	21.1823	19.6161	37.309	-1.14696	5.42176	1.21971e-05	5.71047e-05	hypothetical protein
67B_1668	7.24983	4.82373	6.72732	2.22972	2.55862	2.72992	-1.30108	2.54025	0.0185457	0.0407293	IS256 family transposase
67B_1676	12.5224	12.6623	8.40915	6.68915	5.11725	2.72992	-1.14112	3.28523	0.00712819	0.0173776	carbon starvation protein
67B_1677	113.361	77.1796	118.569	32.8883	34.115	24.5693	-1.73605	6.09719	6.98933e-13	9.59868e-12	sugar ABC transporter permease
67B_1678	374.355	347.308	325.434	171.688	99.7863	97.3673	-1.48977	7.89751	8.66619e-13	1.16682e-11	sugar ABC transporter ATP-binding protein
67B_1679	1073.63	1132.97	924.166	274.812	194.455	188.365	-2.24506	9.30853	1.08225e-27	3.71572e-26	sugar-binding protein
67B_1694	620.849	456.445	577.709	263.664	247.334	314.851	-1.0033	8.69728	6.34539e-07	3.98521e-06	energy-dependent translational throttle protein EttA
67B_1710	537.806	449.21	544.913	234.678	227.717	211.114	-1.18342	8.52897	5.27624e-09	4.45453e-08	lactaldehyde reductase
67B_1715	18.4541	26.5305	25.2274	5.57429	12.7931	8.18977	-1.45124	4.13598	3.57669e-05	0.000154031	branched-chain amino acid transporter permease
67B_1755	3404.13	4225.59	3214.82	1948.77	1632.4	1548.78	-1.07957	11.3798	3.61283e-08	2.77703e-07	Rrf2 family transcriptional regulator
67B_1756	1177.11	1299.39	1173.92	621.533	553.516	551.445	-1.07947	9.81093	4.96715e-08	3.73443e-07	FAD-dependent oxidoreductase
67B_1775	390.832	197.773	381.775	91.9758	127.078	153.786	-1.38748	7.81438	4.79473e-11	5.3103e-10	50S ribosomal protein L17
67B_1777	1310.24	721.147	1110.01	472.7	475.904	620.603	-1.00205	9.61943	4.37162e-07	2.83193e-06	30S ribosomal protein S11
67B_1778	3891.84	2597.58	3124	1422	1432.83	1644.32	-1.09556	11.2008	2.37504e-08	1.88176e-07	30S ribosomal protein S13
67B_1779	2669.26	1776.34	2204.04	538.476	802.555	1084.69	-1.45723	10.5643	2.33164e-13	3.3737e-12	50S ribosomal protein L36
67B_1801	596.464	312.336	525.572	151.621	247.334	272.992	-1.1002	8.46035	6.75483e-08	4.91695e-07	50S ribosomal protein L4
67B_1813	264.289	184.508	224.524	74.138	97.2277	78.2578	-1.43475	7.28157	3.5878e-11	4.03872e-10	zinc-dependent alcohol dehydrogenase family protein
67B_1815	1246.31	651.806	1170.55	337.244	390.617	453.167	-1.37876	9.47107	6.08686e-12	7.6926e-11	30S ribosomal protein S9
67B_1829	30.3175	34.972	46.2503	11.706	9.38162	14.5596	-1.63215	4.70077	5.89932e-08	4.38722e-07	PLP-dependent transferase
67B_1852	141.701	128.432	124.455	50.1686	61.407	69.1581	-1.13847	6.60813	4.61763e-07	2.98192e-06	LPXTG cell wall anchor domain-containing protein
67B_1853	359.855	362.985	346.457	152.735	125.373	103.737	-1.47713	7.93127	1.4337e-12	1.89322e-11	VWA domain-containing protein
67B_1869	2580.28	1413.35	2163.67	710.164	731.766	773.478	-1.47471	10.4483	1.20918e-13	1.77922e-12	50S ribosomal protein L1
67B_1870	1877.05	1587.61	1707.9	911.396	824.73	803.508	-1.02562	10.3301	1.88841e-07	1.2924e-06	50S ribosomal protein L11
67B_1879	178.61	183.905	139.592	56.3003	92.1104	89.1775	-1.09816	6.96603	6.15901e-07	3.89189e-06	succinyl-diaminopimelate desuccinylase
67B_1880	238.585	177.875	258.161	94.2055	122.814	115.567	-1.02325	7.4028	1.36647e-06	8.15918e-06	AEC family transporter
67B_1882	431.036	343.691	424.662	104.797	181.662	239.323	-1.20118	8.17385	6.61831e-09	5.49747e-08	ATP-binding cassette domain-containing protein
67B_1895	161.474	73.5618	98.387	42.3646	59.7012	61.8783	-1.0399	6.39938	5.88637e-06	2.98668e-05	3-isopropylmalate dehydratase small subunit
67B_1896	395.445	312.336	351.502	167.786	171.428	184.725	-1.01631	8.05309	7.73304e-07	4.76948e-06	3-isopropylmalate dehydratase large subunit
67B_1902	467.285	511.315	444.003	231.333	141.577	141.046	-1.45861	8.34533	1.18422e-12	1.58408e-11	ATP-binding protein
67B_1907	3522.76	2062.75	2785.11	950.416	973.13	1081.96	-1.4779	10.8902	9.28054e-14	1.37539e-12	ATP-dependent chaperone ClpB
67B_1921	15.1587	25.3246	22.7047	14.4931	9.38162	3.6399	-1.09231	4.08397	0.000535408	0.00178758	IS30 family transposase
67B_1962	755.301	583.068	678.618	287.633	237.952	251.153	-1.37398	8.86924	1.03265e-11	1.26622e-10	discoidin domain-containing protein
67B_1993	20.4313	16.2801	20.182	2.22972	5.97012	8.18977	-1.8938	3.76421	2.85984e-06	1.5752e-05	carbohydrate ABC transporter permease
67B_1995	98.8614	101.901	92.5006	36.7903	51.1725	44.5888	-1.15905	6.18314	7.97126e-07	4.88714e-06	extracellular solute-binding protein
67B_2002	917.433	1069.66	935.097	329.44	263.538	300.292	-1.70808	9.3179	3.20071e-17	5.99405e-16	CvpA family protein
67B_2005	4643.85	2717.57	3889.23	654.979	666.095	766.199	-2.43064	11.1196	1.43688e-32	6.57772e-31	cation-translocating P-type ATPase

## Sheet: Table_S8
Table S8: Up-regulated genes in Caco-2/HT29-MTX human cell line monolayer after 4h of contact with B. longum subsp. longum PRL2022 cells when compared to Caco-2/HT29-MTX human cell line monolayer not exposed to PRL2022 (control).
Gene_ID	Caco2-HT29-MTX - Replicate 1	Caco2-HT29-MTX - Replicate 2	Caco2-HT29-MTX - Replicate 3	PRL2022/Caco2-HT29-MTX - Replicate 1	PRL2022/Caco2-HT29-MTX - Replicate 2	PRL2022/Caco2-HT29-MTX - Replicate 3	logFC	logCPM	PValue	FDR	Annotation
ENSG00000163734.4	0.248957	0.660074	0.579791	113.756	96.9472	56.1614	7.40087	6.07714	2.86227e-187	4.36725e-183	C-X-C motif chemokine ligand 3
ENSG00000163734.4	1.59332	0.660074	1.97129	0	0.723804	0.227604	7.40087	6.07714	2.86227e-187	4.36725e-183	C-X-C motif chemokine ligand 3
ENSG00000163739.5	0.647288	0.863173	0.811707	203.367	113.68	79.0925	6.87383	0.790707	7.54505e-34	2.39838e-31	C-X-C motif chemokine ligand 1
ENSG00000218281.1	0	0	0.0579791	1.3741	4.08737	2.56055	6.6748	-0.78835	5.89111e-11	2.44292e-09	H2A clustered histone 9, pseudogene
ENSG00000081041.9	2.48957	1.92945	1.21756	258.429	163.495	112.323	6.54407	6.53142	1.00406e-176	7.65997e-173	C-X-C motif chemokine ligand 2
ENSG00000108342.13	0	0	0	0.981499	0.383191	0	5.79235	-1.12057	1.83973e-06	2.68351e-05	colony stimulating factor 3
ENSG00000115009.13	4.13269	5.78834	7.18941	384.846	248.52	205.47	5.6184	7.31827	8.23659e-155	3.14185e-151	C-C motif chemokine ligand 20
ENSG00000124575.7	0.248957	0.253874	0.289895	13.3484	12.6879	12.2337	5.55976	3.02472	2.98512e-75	5.06077e-72	H1.3 linker histone, cluster member
ENSG00000276980.1	0.0995828	0.0507749	0.115958	3.82784	4.72602	3.35716	5.40827	1.2928	2.84872e-39	1.14384e-36	-
ENSG00000254397.1	0.0497914	0.0507749	0	3.82784	0.894111	1.02422	5.29306	-0.360316	4.89382e-21	7.24951e-19	-
ENSG00000278493.1	0.0497914	0.0507749	0.231916	6.87049	3.53387	3.41407	5.29091	1.58996	3.09132e-41	1.38728e-38	-
ENSG00000276107.1	0.199166	0.10155	0.0579791	4.12229	3.78933	5.3487	5.09461	1.50109	4.22172e-40	1.7893e-37	THBS1 intronic transcript 1
ENSG00000253868.4	0	0.10155	0.115958	0.392599	1.74565	5.0642	5.05573	1.00269	1.61276e-26	3.46585e-24	FER1L6 antisense RNA 2
ENSG00000229598.1	0.0497914	0.2031	0.115958	1.7667	4.25767	5.2349	4.92541	1.22432	3.20058e-36	1.13569e-33	peroxiredoxin 3 pseudogene 1
ENSG00000232810.4	0	0.152325	0.405854	5.49639	6.94001	3.98308	4.91664	2.06828	1.82121e-44	9.92432e-42	tumor necrosis factor
ENSG00000253522.6	0.746871	0.456974	0.463833	22.28	11.2403	12.9734	4.74502	3.03184	8.70528e-72	1.02173e-68	MIR3142 host gene
ENSG00000015479.20	0.34854	0.0507749	0.231916	7.06679	4.51313	5.51941	4.68115	1.50547	6.9307e-44	3.64651e-41	matrin 3
ENSG00000118503.16	38.0904	36.1517	39.0779	1007.7	990.718	746.372	4.59803	9.11837	1.10616e-123	3.37556e-120	TNF alpha induced protein 3
ENSG00000255843.1	0	0.0507749	0.115958	1.5704	1.31988	1.13802	4.47117	-0.239631	1.46664e-15	1.25719e-13	-
ENSG00000169245.6	0.0995828	0.2031	0.231916	7.26309	3.53387	2.10534	4.46886	1.0541	1.34305e-34	4.36006e-32	C-X-C motif chemokine ligand 10
ENSG00000259771.1	0.34854	0	0.0579791	3.1408	2.29914	2.61745	4.16113	0.821641	6.39233e-25	1.28334e-22	-
ENSG00000261997.1	0.34854	0.10155	0.115958	2.45375	2.93779	4.66589	4.0985	1.44247	1.2713e-28	3.03085e-26	-
ENSG00000241217.3	0.0995828	0.0507749	0	0	1.02184	1.59323	4.06602	-0.11637	4.46978e-11	1.9375e-09	RNA, 7SL, cytoplasmic 809, pseudogene
ENSG00000252311.1	0.0497914	0.10155	0.0579791	2.1593	0.553497	1.53633	4.04735	-0.177644	1.45585e-14	1.11067e-12	RNA, U1 small nuclear 103, pseudogene
ENSG00000275092.1	0	0	0.115958	0.392599	0.425767	1.19492	4.0405	-0.264033	4.97653e-08	1.11829e-06	-
ENSG00000280162.1	0.0995828	0	0.0579791	0.883349	0.766381	1.13802	3.96329	-0.294858	4.46978e-11	1.9375e-09	-
ENSG00000140465.15	64.0815	86.622	81.0548	1392.65	1517.86	659.654	3.94527	8.99995	2.01419e-97	5.12208e-94	cytochrome P450 family 1 subfamily A member 1
ENSG00000227507.3	0.34854	0.355424	0.347874	8.83349	5.06663	3.24336	3.93946	1.64718	3.34903e-37	1.27749e-34	lymphotoxin beta
ENSG00000100906.11	29.7753	32.4959	33.9178	531.187	474.773	389.829	3.85883	8.33361	1.97242e-93	4.29932e-90	NFKB inhibitor alpha
ENSG00000023445.16	10.1574	11.1705	11.3059	218.776	143.994	110.274	3.85474	6.66357	4.02211e-88	7.67118e-85	baculoviral IAP repeat containing 3
ENSG00000207525.1	0.199166	0.0507749	0	2.06115	0.851535	1.47943	3.84669	-0.373882	1.63802e-14	1.22514e-12	-
ENSG00000267519.6	0.846454	1.8279	1.3915	14.2317	16.903	27.028	3.84396	3.70843	9.48575e-63	8.04075e-60	miR-23a/27a/24-2 cluster host gene
ENSG00000249379.2	0.0497914	0.0507749	0.0579791	1.5704	0.468344	0.853516	3.84312	-0.51567	1.29626e-10	4.99454e-09	-
ENSG00000287809.1	0.0497914	0.253874	0.0579791	1.5704	1.49019	2.44675	3.83499	0.581649	3.18448e-18	3.62603e-16	-
ENSG00000127129.10	0.497914	0.456974	0.463833	1.5704	5.53497	12.3475	3.81576	1.75491	5.98856e-40	2.46955e-37	endothelin 2
ENSG00000227782.2	0	0.10155	0.173937	1.3741	0.894111	1.76393	3.79488	-0.317105	1.10355e-13	7.22661e-12	-
ENSG00000232656.9	4.38164	1.8279	2.08725	42.2044	39.128	34.3114	3.78539	4.67401	5.17373e-73	7.89408e-70	IDI2 antisense RNA 1
ENSG00000206992.1	0.199166	0	0.173937	2.84635	1.36246	1.08112	3.64649	0.264905	1.0819e-15	9.43289e-14	RNA, U6 small nuclear 574, pseudogene
ENSG00000266709.1	0.0497914	0.253874	0.115958	2.25745	1.66049	1.59323	3.60232	0.0374234	5.03067e-17	5.08331e-15	-
ENSG00000207031.1	0	0.0507749	0.173937	0.1963	1.02184	1.25182	3.58023	-0.708263	9.50903e-10	3.087e-08	small nucleolar RNA, C/D box 59A
ENSG00000261553.5	0.199166	0.253874	0.695749	4.71119	3.57645	5.2918	3.5723	2.09377	3.80588e-30	9.67835e-28	-
ENSG00000228446.2	0.0995828	0	0.0579791	0.490749	0.766381	0.682813	3.52239	-0.663683	4.97653e-08	1.11829e-06	ANKRD49 pseudogene 1
ENSG00000124253.11	2.19082	2.13255	2.02927	18.7466	28.7393	23.8985	3.49437	3.93265	6.09665e-59	4.65114e-56	phosphoenolpyruvate carboxykinase 1
ENSG00000286599.1	0.0995828	0.10155	0.0579791	0.981499	0.936688	1.13802	3.43637	-0.505085	1.64708e-10	6.25152e-09	-
ENSG00000274272.1	0	0.0507749	0.231916	0.588899	0.851535	1.47943	3.42299	-0.485618	2.7023e-10	9.86405e-09	-
ENSG00000265194.1	0.199166	0.10155	0.405854	2.25745	2.46945	2.67435	3.40502	0.835533	9.05007e-20	1.17022e-17	-
ENSG00000249007.1	0.0995828	0.2031	0.289895	0.392599	1.95853	3.47097	3.39606	0.791624	3.2438e-17	3.34418e-15	-
ENSG00000213782.7	1.24478	0.812398	0.811707	8.73534	9.83522	11.6647	3.38755	2.72551	8.97606e-43	4.2799e-40	DEAD-box helicase 47
ENSG00000189325.7	8.6637	7.00694	7.42132	86.5682	83.791	70.6711	3.38097	5.56773	1.52699e-68	1.55326e-65	BCL2 interacting protein 5
ENSG00000207923.1	0.149374	0	0.115958	0	1.02184	1.47943	3.33904	-0.532287	5.36024e-09	1.46309e-07	microRNA 559
ENSG00000279862.1	0.149374	0	0.115958	0.588899	1.02184	1.08112	3.33051	-0.0848447	1.97427e-09	5.98875e-08	-
ENSG00000144802.11	68.4134	47.6776	46.0934	636.6	542.257	428.92	3.3083	8.42963	8.57543e-73	1.18949e-69	NFKB inhibitor zeta
ENSG00000113369.9	22.4559	24.3212	24.0033	222.8	255.631	214.289	3.29093	7.36293	2.62037e-71	2.85583e-68	arrestin domain containing 3
ENSG00000245532.10	206.336	105.916	113.639	1009.37	1309.96	1828.8	3.28371	9.85077	2.80355e-72	3.56471e-69	nuclear paraspeckle assembly transcript 1
ENSG00000218274.2	1.1452	0.863173	0.869686	8.63719	8.72823	9.73009	3.22213	2.6111	1.90211e-38	7.44164e-36	-
ENSG00000233264.2	0.149374	0.152325	0	1.7667	0.766381	0.853516	3.20209	-0.132555	3.23765e-10	1.17619e-08	-
ENSG00000212493.1	0.149374	0.355424	0.115958	1.86485	1.40503	2.50365	3.13382	0.353277	2.40188e-15	2.01362e-13	small nucleolar RNA, C/D box 19
ENSG00000187193.9	0.298748	0.152325	0.289895	4.90749	1.10699	1.53633	3.12408	0.441336	2.41409e-17	2.52288e-15	metallothionein 1X
ENSG00000197670.6	0.34854	0.355424	0.521812	3.04265	3.87448	3.64167	3.12383	1.80116	9.50025e-23	1.62871e-20	-
ENSG00000287403.1	0.0497914	0	0.173937	1.47225	0.510921	0.341407	3.11562	-0.638927	8.13773e-07	1.31291e-05	-
ENSG00000163659.13	34.7046	36.7102	42.0928	351.475	358.198	273.125	3.11428	7.66856	2.06902e-65	1.97307e-62	TCDD inducible poly(ADP-ribose) polymerase
ENSG00000232043.1	0.298748	0.152325	0.0579791	0.883349	1.49019	2.04844	3.08859	0.635933	5.58073e-13	3.28768e-11	-
ENSG00000286223.1	0.149374	0.10155	0.0579791	0.392599	0.638651	1.65013	3.07063	-0.408752	9.41265e-09	2.43009e-07	-
ENSG00000128016.7	42.0737	57.9342	53.3987	471.414	421.424	394.325	3.06857	8.35162	4.96468e-64	4.45595e-61	ZFP36 ring finger protein
ENSG00000163121.10	1.69291	1.77712	2.08725	21.1022	14.0077	12.0061	3.06493	3.52342	1.64464e-43	8.36464e-41	neuralized E3 ubiquitin protein ligase 3
ENSG00000254577.1	0.149374	0.10155	0.173937	1.7667	0.808958	1.36563	3.06254	-0.262992	6.24918e-11	2.57703e-09	-
ENSG00000270640.1	0.298748	0	0.173937	0.883349	1.31988	1.70703	3.045	0.0569658	4.27548e-11	1.87458e-09	-
ENSG00000279765.3	0	0.0507749	0.173937	0.490749	0.638651	0.682813	3.02576	-0.0853633	6.08022e-06	7.54857e-05	-
ENSG00000124882.4	27.933	30.9727	32.5842	327.33	204.155	203.023	3.00365	7.08814	2.95644e-61	2.37418e-58	epiregulin
ENSG00000272078.1	0.0995828	0.2031	0.289895	2.45375	1.10699	1.59323	3.00185	0.104302	7.11975e-13	4.09936e-11	-
ENSG00000006210.7	0.946036	1.0155	0.985644	9.91314	8.81338	4.60899	2.95914	2.2391	2.2865e-32	6.70913e-30	C-X3-C motif chemokine ligand 1
ENSG00000270184.1	0.697079	0.0507749	0.579791	2.9445	2.63976	4.55209	2.92657	1.40269	2.16301e-20	2.92235e-18	-
ENSG00000286360.1	0.448122	0.152325	0.347874	2.3556	2.08626	2.78815	2.89789	0.72811	4.40878e-16	4.10178e-14	-
ENSG00000138079.14	0.149374	0.2031	0.289895	1.7667	1.57534	1.53633	2.8909	-0.0259235	1.0739e-12	5.90483e-11	solute carrier family 3 member 1
ENSG00000184371.14	0.647288	1.52325	0.811707	10.9928	6.98258	4.49519	2.85665	2.26911	3.30831e-30	8.70315e-28	colony stimulating factor 1
ENSG00000250033.5	0.0497914	0.10155	0.173937	1.07965	0.723804	0.682813	2.82457	-0.185326	1.71734e-07	3.35937e-06	SLC7A11 antisense RNA 1
ENSG00000202314.1	0.547705	0.355424	0.521812	4.71119	2.21399	3.64167	2.80869	1.11869	1.40511e-19	1.80161e-17	small nucleolar RNA, C/D box 6
ENSG00000159388.6	26.6882	27.2661	30.2071	233.597	200.834	154.373	2.80582	7.03481	2.54218e-54	1.76312e-51	BTG anti-proliferation factor 2
ENSG00000177606.8	37.5427	54.2784	47.021	274.623	339.507	350.397	2.79684	8.22395	1.58696e-54	1.15304e-51	Jun proto-oncogene, AP-1 transcription factor subunit
ENSG00000169429.11	3.4854	4.11277	3.13087	31.408	23.0766	20.3137	2.78605	4.06448	4.66008e-43	2.29366e-40	C-X-C motif chemokine ligand 8
ENSG00000276698.1	0.199166	0.152325	0.115958	1.1778	0.851535	1.42253	2.78091	-0.184791	3.43579e-09	9.89117e-08	-
ENSG00000274993.1	0.149374	0.355424	0.0579791	1.7667	0.851535	1.70703	2.77951	-0.19357	4.41797e-11	1.92598e-09	-
ENSG00000254165.1	0.248957	0	0.0579791	0.29445	0.723804	1.08112	2.76203	-0.618748	1.19111e-06	1.84695e-05	-
ENSG00000276337.1	0.448122	0.10155	0	1.66855	0.766381	1.82083	2.76123	0.357209	6.76325e-11	2.76061e-09	-
ENSG00000287202.1	0.0995828	0.2031	0.231916	1.963	0.851535	1.19492	2.7582	-0.0628503	8.76829e-10	2.85259e-08	-
ENSG00000287299.1	1.79249	1.0155	0.753728	4.31859	7.11031	12.5182	2.75487	2.56136	3.21763e-30	8.61309e-28	-
ENSG00000273284.1	0.547705	0.456974	0.231916	2.9445	2.21399	3.52787	2.74697	0.937514	8.74556e-18	9.53141e-16	-
ENSG00000245148.2	0.846454	0.2031	0.347874	2.84635	2.72491	3.81237	2.71238	0.970782	3.54394e-18	3.97599e-16	ARAP1 antisense RNA 2
ENSG00000135604.10	0.199166	0.2031	0.173937	1.5704	1.49019	0.853516	2.69591	0.0733134	3.72799e-10	1.33839e-08	syntaxin 11
ENSG00000276564.1	0.0497914	0.10155	0.173937	0	0.596074	1.30872	2.6793	-0.545465	5.07156e-06	6.42707e-05	-
ENSG00000138061.12	0.995828	1.47247	1.50746	7.55754	11.9641	5.4056	2.6709	1.9677	3.31813e-29	8.0362e-27	cytochrome P450 family 1 subfamily B member 1
ENSG00000198865.10	0.149374	0.10155	0.289895	1.07965	0.851535	1.53633	2.65332	-0.0437206	7.46194e-09	1.95963e-07	coiled-coil domain containing 152
ENSG00000273759.1	0.597497	0.253874	0.463833	2.7482	1.19215	4.49519	2.62241	1.04945	5.06835e-16	4.63071e-14	-
ENSG00000069399.15	18.6718	25.946	23.1916	153.703	140.631	121.541	2.61585	6.48693	9.91571e-48	5.819e-45	BCL3 transcription coactivator
ENSG00000013441.17	43.667	34.5777	33.1061	208.765	244.476	228.685	2.61417	7.31782	2.63738e-48	1.74961e-45	CDC like kinase 1
ENSG00000178828.7	2.8879	1.8279	2.14523	11.6798	13.88	16.1599	2.60568	3.01508	1.28503e-33	3.9214e-31	ring finger protein 186
ENSG00000137193.14	57.5091	63.9256	57.0514	359.719	364.797	358.648	2.60115	8.01327	3.14175e-48	1.99737e-45	Pim-1 proto-oncogene, serine/threonine kinase
ENSG00000222345.1	0.398331	0.152325	0.115958	0.588899	1.49019	1.87774	2.59922	-0.233315	4.98416e-10	1.75226e-08	-
ENSG00000277290.1	0.597497	0.152325	0.173937	2.84635	1.40503	1.93464	2.5971	0.27905	4.00631e-13	2.39718e-11	-
ENSG00000251562.9	208.477	99.4172	107.551	824.164	790.778	877.87	2.58462	9.35255	4.77424e-48	2.91381e-45	metastasis associated lung adenocarcinoma transcript 1
ENSG00000208028.1	0.448122	0.10155	0.0579791	0.0981499	1.66049	1.53633	2.54219	0.519617	1.00095e-08	2.57112e-07	microRNA 616
ENSG00000274422.1	0.597497	0.0507749	0	0	1.70307	1.82083	2.53274	0.205686	8.629e-09	2.24295e-07	-
ENSG00000225880.5	0.298748	0	0.347874	1.3741	0.808958	1.70703	2.53152	0.159654	5.74179e-09	1.55334e-07	long intergenic non-protein coding RNA 115
ENSG00000231731.7	1.24478	0.406199	0.347874	5.20194	3.02295	3.98308	2.52006	1.33792	4.23667e-19	5.25554e-17	-
ENSG00000230084.7	0.199166	0.2031	0.0579791	1.963	0.553497	0.739714	2.51749	-0.464901	1.16276e-07	2.38139e-06	ZBTB47 and NKTR antisense RNA 1
ENSG00000186480.13	122.835	150.649	144.368	897.482	722.272	771.351	2.51642	9.10176	7.44252e-46	4.20585e-43	insulin induced gene 1
ENSG00000271218.1	0.149374	0.304649	0.231916	0.981499	1.53276	1.30872	2.50473	-0.0705884	2.54191e-09	7.5456e-08	-
ENSG00000243055.1	0.248957	0.2031	0.289895	2.06115	1.02184	1.42253	2.48252	-0.229758	6.75943e-10	2.28176e-08	GK antisense RNA 1
ENSG00000275582.1	0.34854	0.253874	0.231916	0.490749	1.78822	2.10534	2.47508	0.323418	5.33252e-10	1.85339e-08	-
ENSG00000274520.1	0.149374	0.406199	0.405854	0.588899	1.57534	2.84505	2.4671	-0.0234674	9.45253e-11	3.72679e-09	-
ENSG00000258515.1	1.04562	0.253874	0.521812	2.45375	3.40614	4.09688	2.45836	1.13833	1.49504e-16	1.43467e-14	-
ENSG00000225808.1	0.597497	0.355424	0.173937	2.1593	1.61792	2.73125	2.45434	0.682284	1.05404e-12	5.84821e-11	DnaJ heat shock protein family (Hsp40) member C19 pseudogene 5
ENSG00000264012.1	0.34854	0.152325	0.231916	1.07965	1.44761	1.47943	2.45095	0.160714	2.23088e-09	6.71377e-08	-
ENSG00000255398.3	0.697079	1.0155	1.56544	8.04829	4.85375	4.89349	2.4119	2.07759	1.21507e-21	1.88467e-19	hydroxycarboxylic acid receptor 3
ENSG00000280367.1	0.547705	0.0507749	0.289895	2.06115	1.02184	1.99154	2.40396	1.23906	2.21872e-10	8.25687e-09	-
ENSG00000278811.4	0.34854	0.304649	0.231916	3.1408	1.02184	1.25182	2.40394	0.0793602	1.52774e-10	5.84217e-09	long intergenic non-protein coding RNA 624
ENSG00000275552.1	0.0497914	0.456974	0.231916	1.3741	1.31988	1.30872	2.40306	0.29276	4.94526e-09	1.36446e-07	-
ENSG00000226380.9	0.0995828	0.304649	0.231916	1.66855	0.766381	1.25182	2.4011	-0.309068	4.39509e-08	1.0024e-06	-
ENSG00000206344.8	0.34854	0.304649	0.173937	1.5704	1.06442	1.99154	2.39832	0.320993	7.80571e-10	2.57791e-08	HLA complex group 27
ENSG00000111912.20	25.9911	22.7472	22.6698	188.84	109.635	78.5804	2.3957	6.16312	6.76159e-41	2.94767e-38	nuclear receptor coactivator 7
ENSG00000146049.2	0.547705	0.863173	0.63777	4.80934	3.49129	2.84505	2.39029	1.54156	4.00919e-17	4.10552e-15	kidney associated DCDC2 antisense RNA 1
ENSG00000130066.17	56.3639	50.7749	53.9785	335.574	257.93	251.332	2.38964	7.81507	1.69394e-41	7.83217e-39	spermidine/spermine N1-acetyltransferase 1
ENSG00000269915.1	0.448122	0.10155	0.463833	3.04265	1.36246	1.36563	2.38138	0.0699156	5.89663e-11	2.44292e-09	-
ENSG00000279863.1	0.149374	0.355424	0.63777	1.27595	1.49019	2.95886	2.37629	0.592418	4.69791e-11	2.03062e-09	-
ENSG00000269887.1	0.248957	0.0507749	0.115958	0.981499	0.425767	1.02422	2.37437	-0.615392	5.04022e-06	6.39797e-05	-
ENSG00000122861.16	0.746871	0.761623	0.579791	4.80934	4.34283	1.99154	2.37035	1.71144	6.98724e-17	7.0139e-15	plasminogen activator, urokinase
ENSG00000009790.15	0.199166	0.0507749	0.173937	0.883349	0.425767	1.08112	2.36931	-0.369477	5.04022e-06	6.39797e-05	TRAF3 interacting protein 3
ENSG00000197980.14	0.398331	0.355424	0.753728	4.22044	1.95853	1.99154	2.34905	0.767248	1.49026e-13	9.55396e-12	leucine, glutamate and lysine rich 1
ENSG00000274976.1	0.34854	0.507749	0.347874	1.963	1.78822	2.50365	2.34761	1.22767	7.62677e-12	3.68257e-10	-
ENSG00000276248.1	0.796662	0.152325	0.405854	2.65005	1.87338	2.67435	2.34744	0.939526	8.22472e-13	4.64788e-11	-
ENSG00000265683.1	0.248957	0.152325	0.173937	1.7667	0.894111	0.625912	2.33138	-0.418877	4.24746e-07	7.47494e-06	synaptophysin like 1 pseudogene 2
ENSG00000279700.1	0.448122	0	0.231916	1.3741	0.808958	1.47943	2.3279	-0.198547	2.92653e-08	6.9337e-07	-
ENSG00000273373.1	0.34854	0.152325	0.347874	0	1.10699	2.78815	2.32198	0.172598	2.4008e-08	5.79611e-07	SLC16A4 antisense RNA 1
ENSG00000279110.1	0.199166	0.10155	0.463833	2.9445	0.468344	1.08112	2.31656	-0.191485	1.35633e-08	3.40377e-07	-
ENSG00000243708.11	0.298748	0.10155	0.173937	0.0981499	1.19215	1.30872	2.31301	-0.56898	3.34499e-06	4.45357e-05	phospholipase A2 group IVB
ENSG00000289574.1	0.298748	0.0507749	0.289895	2.25745	0.425767	1.08112	2.30823	-0.34344	9.90349e-08	2.06149e-06	-
ENSG00000163874.11	13.7424	16.2987	15.5964	65.3678	81.4067	76.5889	2.2929	5.90052	2.66542e-36	9.68309e-34	zinc finger CCCH-type containing 12A
ENSG00000162772.17	9.41057	12.4906	13.799	81.857	50.4534	42.562	2.28666	5.50259	2.28026e-35	7.73161e-33	activating transcription factor 3
ENSG00000182782.8	0.597497	0.812398	0.579791	3.23895	3.91706	2.56055	2.28433	1.34477	9.27513e-15	7.18375e-13	hydroxycarboxylic acid receptor 2
ENSG00000169894.18	33.5594	38.335	41.513	39.0636	54.3279	90.0175	2.28091	2.0457	1.82121e-44	9.92432e-42	mucin 3A, cell surface associated
ENSG00000224505.3	0.0995828	0.10155	0.115958	0.981499	0.383191	0.455209	2.27745	-0.952473	8.96402e-05	0.000767956	HEXIM2 antisense RNA 1
ENSG00000270069.2	0.896245	0.761623	0.869686	3.3371	3.53387	5.2918	2.27115	1.75723	1.16915e-16	1.1509e-14	miR222/221 cluster host gene
ENSG00000260677.1	3.68456	1.67557	2.43512	12.2687	12.9433	12.0061	2.25003	3.17653	3.09394e-26	6.46675e-24	-
ENSG00000271533.1	0.697079	0.355424	0.405854	2.06115	1.95853	3.01576	2.24617	0.778504	6.347e-12	3.08416e-10	-
ENSG00000286430.1	0.448122	0.355424	0.231916	2.45375	1.49019	1.36563	2.23801	0.36058	5.0808e-10	1.77398e-08	-
ENSG00000288823.1	0.199166	0.0507749	0.405854	0.1963	1.36246	1.13802	2.23656	-0.205359	3.72698e-06	4.92349e-05	-
ENSG00000159200.18	23.153	22.7979	21.1044	145.164	92.6044	79.2063	2.2364	6.11712	4.62434e-36	1.6036e-33	regulator of calcineurin 1
ENSG00000137801.11	38.0904	55.1415	53.5147	253.521	215.609	222.199	2.23578	7.33603	8.13436e-37	3.02717e-34	thrombospondin 1
ENSG00000289117.1	0.149374	0.10155	0.115958	0.29445	0.596074	0.796615	2.22713	-0.313704	0.000161428	0.00126701	-
ENSG00000246859.3	0.199166	0.152325	0.289895	0.392599	1.23473	1.13802	2.2251	-0.070185	2.49859e-06	3.45635e-05	STARD4 antisense RNA 1
ENSG00000225855.7	7.76746	4.77284	2.95693	24.7338	21.5864	26.459	2.21712	3.94273	3.56722e-30	9.22519e-28	RUSC1 antisense RNA 1
ENSG00000259657.1	0.199166	0.456974	0.115958	0.883349	1.14957	1.59323	2.21276	-0.10316	9.43553e-08	1.96946e-06	phosphatidylinositol glycan anchor biosynthesis class H pseudogene 1
ENSG00000279048.1	0.248957	0.304649	0.231916	2.3556	0.808958	1.02422	2.20964	-0.207021	2.94947e-08	6.96641e-07	-
ENSG00000286018.1	0.846454	0.558524	0.463833	1.47225	2.29914	4.72279	2.20545	0.932253	3.96453e-13	2.38153e-11	-
ENSG00000089356.19	17.1282	11.6275	10.9001	40.0451	55.9032	85.7499	2.19773	5.18674	2.51016e-33	7.50981e-31	FXYD domain containing ion transport regulator 3
ENSG00000283930.1	1.49374	0.710849	0.869686	4.90749	4.81117	4.55209	2.19447	1.50428	1.70839e-17	1.82284e-15	PLD5 pseudogene 1
ENSG00000274849.1	0.547705	0.152325	0.173937	2.9445	0.766381	1.08112	2.19366	0.101503	9.25808e-09	2.39423e-07	-
ENSG00000283235.2	0.398331	0.152325	0.347874	0.981499	1.31988	1.70703	2.17944	0.0280521	4.09998e-08	9.40714e-07	-
ENSG00000277687.1	0.697079	0.0507749	0.347874	3.3371	1.14957	1.19492	2.1777	0.132983	1.05844e-09	3.3786e-08	-
ENSG00000267082.1	0.248957	0.304649	0.231916	0.1963	1.40503	1.65013	2.17473	-0.0287674	4.41829e-07	7.72215e-06	-
ENSG00000274667.1	0.149374	0.304649	0.231916	1.1778	0.681228	1.42253	2.17162	-0.0451149	5.00137e-07	8.67169e-06	-
ENSG00000154316.16	0.199166	0.253874	0.115958	1.3741	0.894111	0.569011	2.16572	-0.406348	1.92068e-06	2.76991e-05	L-threonine dehydrogenase (pseudogene)
ENSG00000279652.1	0.34854	0.2031	0.231916	1.5704	1.14957	1.02422	2.16496	-0.0269979	1.38913e-07	2.7852e-06	-
ENSG00000188603.22	0.298748	0.355424	0.347874	2.25745	0.979265	1.65013	2.16103	0.156075	6.25933e-09	1.67847e-07	CLN3 lysosomal/endosomal transmembrane protein, battenin
ENSG00000275888.1	0.398331	0.152325	0.521812	1.86485	1.10699	1.99154	2.15992	0.39118	5.13918e-09	1.41286e-07	-
ENSG00000168209.6	54.5216	68.1907	66.1541	310.154	272.236	261.005	2.1585	7.92276	9.66561e-35	3.20604e-32	DNA damage inducible transcript 4
ENSG00000235910.2	0.0995828	0.10155	0.405854	0.981499	0.681228	1.08112	2.15715	-0.370298	5.04019e-06	6.39797e-05	APOA1 antisense RNA
ENSG00000273729.1	0.149374	0.558524	0.173937	1.47225	0.936688	1.76393	2.15434	-0.0323556	4.09998e-08	9.40714e-07	-
ENSG00000258136.2	0.995828	0.10155	0.753728	3.23895	1.95853	3.30026	2.14996	1.03801	1.02413e-12	5.7239e-11	PRDM4 antisense RNA 1
ENSG00000167604.15	3.88373	2.84339	3.65268	13.4465	15.9663	16.2737	2.14361	3.27645	9.86098e-26	2.03323e-23	NFKB inhibitor delta
ENSG00000289523.1	0.398331	0.253874	0.115958	1.86485	0.936688	1.02422	2.14042	-0.121708	1.38913e-07	2.7852e-06	-
ENSG00000231721.7	0.199166	0.406199	0.231916	0.687049	0.808958	2.16224	2.13023	-0.0833442	2.32845e-07	4.38427e-06	long intergenic non-protein coding RNA, p53 induced transcript
ENSG00000277053.4	0.34854	0.304649	0.405854	0.392599	1.57534	2.33294	2.12889	0.33129	4.21734e-08	9.63296e-07	general transcription factor IIi pseudogene 1
ENSG00000203875.13	3.53519	1.72635	2.72502	10.6002	11.3254	12.9734	2.12862	3.31788	1.58102e-23	2.94185e-21	small nucleolar RNA host gene 5
ENSG00000278991.1	0.248957	0.2031	0.63777	1.86485	1.02184	1.99154	2.12456	-0.0228464	1.03781e-08	2.66133e-07	-
ENSG00000170345.10	62.9363	67.4291	63.2552	346.371	263.039	234.774	2.12328	7.86174	9.24659e-34	2.87928e-31	Fos proto-oncogene, AP-1 transcription factor subunit
ENSG00000245748.1	0.0995828	0.152325	0.173937	0.687049	0.298037	1.02422	2.12202	-0.656821	7.25901e-05	0.000639111	-
ENSG00000274322.1	0.398331	0.507749	0.63777	2.7482	1.70307	2.50365	2.12148	0.401459	4.94474e-11	2.12527e-09	-
ENSG00000279878.1	1.09541	1.06627	0.869686	3.63154	3.6616	5.91771	2.11935	1.58581	7.57757e-16	6.8011e-14	-
ENSG00000180667.11	10.3068	13.0491	12.7554	56.8288	49.8999	50.2437	2.11848	5.13621	7.36406e-31	2.04292e-28	YOD1 deubiquitinase
ENSG00000199053.3	0.0995828	0.355424	0.289895	1.3741	0.936688	1.08112	2.11367	-0.407427	5.75326e-07	9.77542e-06	microRNA 324
ENSG00000117318.9	0.398331	1.0155	1.1016	6.57604	2.46945	2.61745	2.11208	2.05228	2.63058e-14	1.90225e-12	inhibitor of DNA binding 3, HLH protein
ENSG00000166333.14	1.39416	0.660074	0.695749	4.90749	3.70418	3.69857	2.11078	1.38441	2.99555e-15	2.4706e-13	integrin linked kinase
ENSG00000270060.1	0.597497	0.507749	0.173937	2.06115	1.87338	1.82083	2.10424	0.247387	8.73984e-10	2.84941e-08	-
ENSG00000243230.1	0.298748	0.355424	0.231916	2.06115	1.06442	1.08112	2.10241	-0.119193	8.60981e-08	1.81951e-06	-
ENSG00000288919.1	0.448122	0.456974	0.405854	2.7482	1.2773	2.04844	2.10084	0.621445	4.52856e-10	1.61441e-08	-
ENSG00000164949.8	4.33185	6.49919	5.85589	27.2857	22.8637	21.6224	2.09955	4.30801	2.07708e-27	4.59305e-25	GTP binding protein overexpressed in skeletal muscle
ENSG00000273340.1	2.48957	1.77712	1.79735	5.10379	5.40724	15.3064	2.09923	2.51532	5.48547e-21	8.04781e-19	MHC class I polypeptide-related sequence E (pseudogene)
ENSG00000279744.1	0.746871	0.507749	0.695749	2.5519	2.76749	3.01576	2.09667	0.867813	3.41631e-12	1.73176e-10	-
ENSG00000224431.1	0.34854	0.304649	0.347874	1.7667	0.851535	1.93464	2.09192	0.0111772	3.74077e-08	8.71399e-07	-
ENSG00000289042.1	0.746871	0.152325	0.231916	2.45375	1.02184	1.82083	2.07339	-0.0870955	4.21876e-09	1.20093e-07	-
ENSG00000245970.2	0.746871	0.253874	0.115958	2.1593	1.78822	1.08112	2.06633	0.118906	8.41323e-09	2.19434e-07	RPL30 antisense RNA 1
ENSG00000185022.12	23.8999	33.2068	29.6273	151.151	109.039	101.967	2.05968	6.40649	2.24973e-31	6.35673e-29	MAF bZIP transcription factor F
ENSG00000244151.1	0.248957	0.558524	0.0579791	1.1778	0.596074	2.10534	2.05341	0.0278271	2.6105e-07	4.84561e-06	-
ENSG00000279861.1	0.946036	0.660074	0.579791	0.687049	3.57645	4.26758	2.0534	1.04606	3.66476e-12	1.85156e-10	-
ENSG00000107201.11	0.647288	0.253874	0.463833	2.65005	1.74565	1.59323	2.05233	0.424659	1.01019e-09	3.25866e-08	DExD/H-box helicase 58
ENSG00000287306.1	0.647288	0.660074	0.695749	3.72969	2.12884	2.84505	2.05147	0.772553	5.29058e-12	2.5873e-10	-
ENSG00000163545.11	23.8501	27.6215	23.8874	115.326	104.781	90.8141	2.04314	6.26989	8.98935e-31	2.44928e-28	NUAK family kinase 2
ENSG00000272034.1	0.248957	0.558524	0.347874	0.490749	1.87338	2.04844	2.03784	0.378624	3.33468e-08	7.83983e-07	small nucleolar RNA, C/D box 14A
ENSG00000275894.1	1.24478	0.558524	0.347874	4.41674	2.81006	2.21914	2.03268	1.50947	1.26025e-12	6.77075e-11	-
ENSG00000228686.2	0.149374	0.10155	0.289895	1.07965	0.383191	0.967318	2.03066	-0.442762	3.62234e-05	0.000354066	-
ENSG00000279089.1	0.697079	1.11705	0.811707	2.7482	3.02295	4.89349	2.02949	1.30576	2.60046e-13	1.59348e-11	-
ENSG00000278987.1	0.298748	0.253874	0.289895	1.5704	1.06442	1.02422	2.02919	0.00575379	7.19806e-07	1.17968e-05	-
ENSG00000090339.9	14.9872	21.6301	18.1475	70.766	88.7299	63.843	2.02914	5.69307	6.27776e-30	1.57026e-27	intercellular adhesion molecule 1
ENSG00000235919.5	1.1452	0.812398	0.927665	2.84635	4.17252	4.55209	2.0278	1.88431	4.40546e-14	3.06934e-12	ASH1L antisense RNA 1
ENSG00000236364.4	0.497914	0.304649	0.695749	3.04265	1.61792	1.76393	2.01938	0.568971	7.01724e-10	2.36356e-08	-
ENSG00000212901.4	2.48957	3.04649	3.30481	19.2374	7.19547	10.2991	2.01095	3.63169	1.01433e-21	1.61215e-19	keratin associated protein 3-1
ENSG00000118194.21	1.19499	1.11705	0.869686	2.1593	4.17252	6.14532	2.00833	1.76912	1.53819e-14	1.16187e-12	troponin T2, cardiac type
ENSG00000285799.1	0.149374	0.406199	0.347874	1.27595	1.06442	1.36563	2.00406	-0.0377858	5.45203e-07	9.31546e-06	-
ENSG00000137331.12	4.68039	10.8658	8.52292	32.4876	34.7426	28.5074	1.99333	4.74217	2.84238e-26	6.02348e-24	immediate early response 3
ENSG00000235772.1	0.199166	0.152325	0.173937	0.981499	0.340614	1.02422	1.99261	-1.06144	5.47822e-05	0.00050248	-
ENSG00000232934.8	1.79249	0.609299	0.869686	3.1408	3.57645	6.14532	1.97559	1.77841	2.56971e-14	1.86708e-12	-
ENSG00000125148.7	2.68873	2.58952	2.31916	21.8874	5.06663	4.83659	1.96809	2.5776	3.24726e-20	4.30841e-18	metallothionein 2A
ENSG00000279602.1	0.497914	0.863173	0.463833	1.66855	2.21399	3.18646	1.96696	1.61258	3.24996e-10	1.17786e-08	-
ENSG00000204380.4	0.34854	0.152325	0.231916	0.392599	1.06442	1.25182	1.96454	-0.25594	1.30103e-05	0.000147482	PKP4 antisense RNA 1
ENSG00000288839.1	0.647288	0.304649	0.463833	1.47225	2.04368	1.87774	1.94965	0.524523	1.46445e-08	3.65107e-07	-
ENSG00000263968.2	1.09541	0.10155	0.405854	0.588899	2.00111	3.30026	1.94456	0.787025	4.10901e-09	1.17407e-07	RNA, 7SL, cytoplasmic 381, pseudogene
ENSG00000288826.1	0.597497	0.2031	0.579791	1.963	1.14957	2.38985	1.94444	0.470972	1.33345e-08	3.35738e-07	-
ENSG00000172215.6	0.547705	0.812398	0.289895	2.7482	1.87338	2.10534	1.94279	0.836544	7.47733e-10	2.4856e-08	C-X-C motif chemokine receptor 6
ENSG00000171223.6	21.0618	35.5424	29.2794	115.326	109.294	104.584	1.93814	6.60511	4.1895e-28	9.68536e-26	JunB proto-oncogene, AP-1 transcription factor subunit
ENSG00000255120.5	0.497914	0.609299	0.463833	3.92599	1.66049	1.13802	1.93733	0.596892	1.65349e-09	5.0559e-08	OVOL1 antisense RNA 1
ENSG00000267523.1	1.69291	1.11705	1.56544	4.12229	5.40724	6.94193	1.9329	1.87412	1.85387e-15	1.57146e-13	-
ENSG00000259248.7	0.298748	0.355424	0.63777	2.06115	1.31988	1.70703	1.93262	0.160275	6.15281e-08	1.34498e-06	USP3 antisense RNA 1
ENSG00000255423.1	2.2904	1.16782	1.79735	12.2687	4.47056	4.49519	1.92773	2.02822	4.35808e-17	4.43304e-15	endogenous Bornavirus like nucleoprotein 2
ENSG00000087074.8	121.989	135.975	116.248	494.577	495.934	423.685	1.91784	8.4918	2.11801e-28	4.97179e-26	protein phosphatase 1 regulatory subunit 15A
ENSG00000238213.1	0.547705	0.2031	0.463833	2.1593	1.14957	1.59323	1.91693	0.671568	1.09837e-07	2.26167e-06	TARDBP pseudogene 2
ENSG00000265474.1	0.398331	0.304649	0.347874	1.1778	1.36246	1.42253	1.91362	-0.223826	9.61305e-07	1.52787e-05	-
ENSG00000279331.1	0.547705	0.304649	0.231916	2.5519	1.10699	0.967318	1.90673	0.0911966	1.20201e-07	2.44863e-06	RBM12B antisense RNA 1
ENSG00000078401.7	28.9288	30.0587	35.1353	144.182	98.8632	109.591	1.90369	6.38153	2.68218e-27	5.84638e-25	endothelin 1
ENSG00000219200.12	0.647288	0.507749	0.521812	0.588899	2.17141	3.12956	1.90262	0.978741	6.06895e-09	1.63316e-07	ribonuclease K
ENSG00000134070.5	10.506	10.0027	9.04474	49.1731	33.6782	27.9384	1.89566	4.65691	1.10711e-24	2.19381e-22	interleukin 1 receptor associated kinase 2
ENSG00000200534.1	0.398331	0.761623	0.811707	0.0981499	2.89522	3.58477	1.89328	1.3131	2.85285e-09	8.33885e-08	small nucleolar RNA, H/ACA box 33
ENSG00000230551.4	10.9541	7.00694	6.02982	33.2728	25.1203	31.3525	1.89269	4.42918	5.28213e-24	1.00744e-21	-
ENSG00000280198.1	0.199166	0.253874	0.405854	1.27595	1.02184	0.967318	1.89007	-0.387228	4.64438e-06	5.9713e-05	-
ENSG00000109321.11	54.4718	84.5402	94.0421	281.592	284.029	295.829	1.8866	7.67071	2.01863e-27	4.52945e-25	amphiregulin
ENSG00000105327.18	5.1783	7.81933	6.0878	21.0041	25.9718	23.2725	1.88366	4.18409	7.64877e-23	1.34144e-20	BCL2 binding component 3
ENSG00000276603.1	0.946036	0.304649	0.405854	2.9445	1.44761	2.21914	1.88348	0.600916	2.47684e-09	7.39563e-08	-
ENSG00000163435.16	145.241	166.085	153.297	519.213	606.08	588.585	1.88328	8.70467	1.52129e-27	3.46446e-25	E74 like ETS transcription factor 3
ENSG00000286219.2	0.398331	0.660074	0.695749	1.86485	2.12884	2.38985	1.88137	0.670569	5.3172e-09	1.45394e-07	notch 2 N-terminal like C
ENSG00000004799.8	2.19082	2.031	1.85533	3.23895	8.51535	9.90079	1.87738	2.30704	1.48237e-16	1.43152e-14	pyruvate dehydrogenase kinase 4
ENSG00000268366.1	0.398331	0.253874	0.115958	0.883349	1.2773	0.682813	1.87632	-0.213236	1.97668e-05	0.000212545	SERTAD3 antisense RNA 1
ENSG00000227719.1	0.796662	0.507749	0.63777	1.86485	2.04368	3.18646	1.87446	0.783883	1.23405e-09	3.89838e-08	-
ENSG00000245156.1	0.448122	0.304649	0.63777	1.27595	1.57534	2.10534	1.86927	0.417891	9.11766e-08	1.91095e-06	-
ENSG00000168298.7	0.398331	0.10155	0.231916	0.785199	1.02184	0.853516	1.8623	0.34182	2.8024e-05	0.000285441	H1.4 linker histone, cluster member
ENSG00000253696.2	0.34854	0.406199	0.231916	1.5704	1.19215	1.02422	1.85424	0.127767	2.59603e-06	3.57493e-05	KBTBD11 overlapping transcript 1
ENSG00000198711.5	0.248957	0.253874	0.173937	0.981499	0.510921	1.13802	1.83972	-0.589014	3.997e-05	0.000385501	SSBP3 antisense RNA 1
ENSG00000117616.18	15.5349	14.8263	13.915	47.0138	55.0091	55.7631	1.83437	5.29695	3.29501e-24	6.36396e-22	arginine and serine rich protein 1
ENSG00000258559.2	1.04562	0.507749	0.811707	3.04265	2.3843	3.12956	1.82411	0.930797	2.04388e-10	7.66228e-09	-
ENSG00000208772.1	0.547705	0.456974	0.231916	1.47225	1.49019	1.53633	1.82249	0.213938	4.09118e-07	7.25008e-06	small nucleolar RNA, C/D box 94
ENSG00000204388.7	34.7544	38.3858	36.063	98.8369	141.27	145.041	1.82016	7.90158	2.6323e-25	5.35515e-23	heat shock protein family A (Hsp70) member 1B
ENSG00000268403.2	0.846454	0.812398	1.1016	4.12229	2.89522	2.95886	1.81608	1.11571	5.21462e-11	2.21629e-09	-
ENSG00000180178.11	0.995828	0.558524	0.405854	3.53339	1.78822	2.16224	1.81498	0.846054	1.23405e-09	3.89838e-08	fatty acyl-CoA reductase 2 pseudogene 1
ENSG00000260710.2	0.298748	0.304649	0.521812	2.1593	0.936688	1.19492	1.80921	0.134765	1.41396e-06	2.14455e-05	-
ENSG00000117983.17	34.7379	27.7482	34.2241	140.182	122.915	131.894	1.80762	6.81812	4.96965e-09	1.11674e-07	mucin 5B, oligomeric mucus/gel-forming
ENSG00000119866.22	0.0995828	0.355424	0.289895	0.883349	0.936688	0.796615	1.80529	-0.280789	0.000125503	0.00102512	BAF chromatin remodeling complex subunit BCL11A
ENSG00000184678.11	10.9541	10.5104	12.4655	25.2245	42.5767	49.9592	1.80462	5.47121	7.78204e-23	1.3493e-20	H2B clustered histone 21
ENSG00000279159.1	2.3402	0.964723	1.50746	3.82784	5.74786	6.94193	1.80105	2.182	5.63129e-14	3.87037e-12	-
ENSG00000281183.1	1.69291	0.761623	2.08725	4.71119	5.19436	5.69011	1.79908	2.1012	1.75348e-13	1.11015e-11	NPTN intronic transcript 1
ENSG00000289138.1	2.63894	2.48797	2.60906	10.6002	8.47277	8.13685	1.79744	2.733	9.27946e-17	9.25399e-15	-
ENSG00000233429.9	0.547705	0.660074	0.579791	2.65005	1.61792	2.21914	1.79111	0.758626	1.26802e-08	3.20321e-07	HOXA transcript antisense RNA, myeloid-specific 1
ENSG00000235703.7	1.59332	0.964723	0.985644	2.65005	4.2151	5.178	1.79045	1.60943	4.95699e-12	2.4398e-10	EOLA2 divergent transcript
ENSG00000224276.1	0.0995828	0.253874	0.405854	0	1.19215	1.02422	1.78911	-0.449428	0.000529791	0.00334307	ARHGEF2 antisense RNA 1
ENSG00000277224.3	0.0497914	0.152325	0.231916	0.0981499	0.468344	0.796615	1.78902	-0.438129	0.00339868	0.0149616	H2B clustered histone 7
ENSG00000106588.12	0.647288	0.304649	0.173937	1.3741	1.49019	1.13802	1.78372	-0.104995	1.41396e-06	2.14455e-05	proteasome 20S subunit alpha 2
ENSG00000170236.16	0.298748	0.406199	0.289895	0.981499	1.23473	1.19492	1.78275	-0.245705	1.03804e-05	0.000120261	ubiquitin specific peptidase 50
ENSG00000227262.3	0.199166	0.456974	0.753728	0.687049	1.53276	2.27604	1.78064	0.372248	1.17203e-06	1.8192e-05	HLA complex group 4B
ENSG00000187242.6	0.298748	0.558524	0.521812	2.65005	1.10699	1.42253	1.77874	-0.140314	1.72428e-07	3.36864e-06	keratin 12
ENSG00000271976.1	4.38164	2.74184	3.82662	13.8391	10.8571	13.1442	1.77854	3.18464	3.392e-18	3.83372e-16	-
ENSG00000243649.9	5.2281	4.87439	4.46439	17.2744	16.8604	15.7047	1.76949	3.73701	2.41959e-19	3.07651e-17	complement factor B
ENSG00000289086.1	0.34854	0.253874	0.115958	0	1.10699	1.08112	1.76834	-0.205044	0.000267946	0.00191866	-
ENSG00000185947.15	7.02059	6.24531	6.84153	29.1505	21.9696	17.6962	1.76376	4.06016	2.00599e-20	2.78249e-18	zinc finger protein 267
ENSG00000261008.8	0.995828	0.710849	1.21756	4.61304	2.68233	3.01576	1.7635	1.23151	8.43538e-11	3.37814e-09	long intergenic non-protein coding RNA 1572
ENSG00000263847.1	1.39416	0.507749	0.463833	4.61304	1.70307	2.56055	1.76294	0.997794	4.77924e-10	1.69192e-08	-
ENSG00000120129.6	29.2773	45.0373	36.6428	134.367	125.133	116.932	1.76173	7.2899	6.94333e-24	1.30792e-21	dual specificity phosphatase 1
ENSG00000059728.11	21.1613	20.3607	20.3507	70.079	68.7614	70.7849	1.75986	5.78698	2.90557e-23	5.15501e-21	MAX dimerization protein 1
ENSG00000148926.10	28.4807	29.8556	28.2938	90.9849	92.2638	108.397	1.75138	6.52097	1.99329e-23	3.57808e-21	adrenomedullin
ENSG00000067082.15	148.976	180.86	171.792	713.648	496.658	478.311	1.75061	8.70711	3.26041e-24	6.36396e-22	Kruppel like factor 6
ENSG00000279407.1	2.63894	1.52325	2.08725	9.61869	5.40724	6.60053	1.74744	2.06441	7.17097e-15	5.63993e-13	-
ENSG00000136457.10	3.33602	1.72635	1.33352	4.61304	8.72823	7.85235	1.74682	2.42147	8.02086e-15	6.27602e-13	chondroadherin
ENSG00000253598.3	0.448122	0.507749	0.63777	1.27595	2.04368	1.82083	1.74407	0.933715	3.72673e-07	6.67399e-06	solute carrier family 10 member 5
ENSG00000281026.1	0.796662	0.507749	0.347874	0.392599	1.91595	2.90196	1.74373	0.279237	2.12406e-07	4.03598e-06	-
ENSG00000254154.8	0.199166	0.253874	0.463833	1.963	0.553497	0.967318	1.7429	-0.285384	1.43404e-05	0.000159596	CRYZL2P-SEC16B readthrough
ENSG00000162924.15	11.2529	12.7445	13.2772	49.5657	40.1499	35.2218	1.74092	4.85821	1.22285e-21	1.88467e-19	REL proto-oncogene, NF-kB subunit
ENSG00000198355.5	41.2273	61.793	48.0647	168.523	166.518	168.996	1.73793	6.95482	1.64839e-23	2.99417e-21	Pim-3 proto-oncogene, serine/threonine kinase
ENSG00000146278.11	62.0401	57.0202	53.2248	218.58	192.276	163.192	1.7353	7.18345	1.60803e-23	2.95606e-21	proline rich nuclear receptor coactivator 1
ENSG00000289130.1	0.149374	0.152325	0.289895	0	0.596074	1.13802	1.72324	-0.301964	0.00190181	0.00938478	-
ENSG00000270419.1	0.248957	0.406199	0.173937	1.47225	0.681228	0.910417	1.71962	-0.342081	4.18308e-05	0.000400914	colon adenocarcinoma hypermethylated
ENSG00000234329.1	0.34854	0.253874	0.347874	0.981499	1.02184	1.13802	1.7158	-0.233692	2.92006e-05	0.000295685	ribosomal protein L7a pseudogene 16
ENSG00000175984.15	0.448122	0.456974	0.521812	2.25745	1.06442	1.70703	1.71475	0.134948	6.31157e-07	1.05781e-05	DENN domain containing 2C
ENSG00000277342.1	0.0995828	0.2031	0.405854	0	0.766381	1.25182	1.71329	0.0497305	0.00114913	0.00624411	-
ENSG00000259820.1	16.3814	8.17476	8.69686	39.947	30.4849	39.091	1.71177	4.56806	8.27497e-21	1.19113e-18	MIR30D and MIR30B host gene
ENSG00000234630.1	0.298748	0.507749	0.231916	1.5704	0.681228	1.47943	1.71161	0.112321	1.04587e-05	0.000121077	-
ENSG00000269978.1	0.398331	0.304649	0.115958	0.981499	0.596074	1.30872	1.70808	-0.536633	6.00077e-05	0.000543059	-
ENSG00000169876.14	41.2273	47.4745	49.5141	130.58	152.364	167.629	1.70414	7.23123	1.15616e-112	3.37556e-120	mucin 17, cell surface associated
ENSG00000214135.9	13.7424	14.1154	12.2336	38.8673	40.4905	51.1541	1.70302	4.95635	5.70711e-21	8.29325e-19	SDHA pseudogene 4
ENSG00000278341.1	0.34854	0.406199	0.231916	0.1963	0.936688	1.87774	1.69749	-0.213446	5.69642e-05	0.000519211	-
ENSG00000152689.18	0.647288	0.660074	0.753728	3.92599	1.36246	2.04844	1.69741	1.00253	1.67538e-08	4.11643e-07	RAS guanyl releasing protein 3
ENSG00000286334.1	0.199166	0.10155	0.115958	0.392599	0.340614	0.682813	1.6967	-0.305913	0.00339868	0.0149616	-
ENSG00000102678.7	0.398331	0.304649	0.405854	0	1.78822	1.30872	1.69616	0.0485356	7.41968e-05	0.000648765	fibroblast growth factor 9
ENSG00000267344.1	0.746871	0.558524	0.579791	2.1593	2.00111	2.04844	1.69406	0.448792	7.70199e-08	1.64769e-06	-
ENSG00000204389.10	104.014	111.4	98.8543	293.272	371.865	348.462	1.68975	9.16496	1.21759e-22	2.06423e-20	heat shock protein family A (Hsp70) member 1A
ENSG00000179833.4	55.4178	58.6958	61.3419	190.509	192.958	182.425	1.68945	7.01862	2.01514e-22	3.34206e-20	SERTA domain containing 2
ENSG00000241684.7	0.547705	0.660074	0.347874	2.65005	1.44761	1.36563	1.68849	0.524203	3.72673e-07	6.67399e-06	ADAMTS9 antisense RNA 2
ENSG00000266010.3	9.75911	4.72207	5.56599	23.1634	16.0088	25.7193	1.68283	4.14214	8.36585e-19	1.00509e-16	GATA6 antisense RNA 1 (head to head)
ENSG00000267259.1	0.298748	0.2031	0.347874	0.785199	0.851535	1.08112	1.68195	-0.0628744	0.000122784	0.00100614	endogenous retrovirus group E member 1
ENSG00000175106.17	1.29458	1.26937	1.15958	6.08529	2.63976	3.92617	1.68106	1.5839	3.23934e-11	1.44099e-09	trans-golgi network vesicle protein 23 homolog C
ENSG00000265511.1	2.3402	0.964723	1.33352	4.80934	4.76859	5.4056	1.68033	1.82514	3.70228e-12	1.86434e-10	-
ENSG00000267742.1	0.647288	0.2031	0.695749	2.5519	1.36246	1.36563	1.67929	0.281088	6.6191e-07	1.09657e-05	SINHCAF pseudogene 2
ENSG00000173110.8	2.04145	1.57402	0.869686	10.6002	2.42687	3.01576	1.67785	3.27432	1.19956e-12	6.49036e-11	heat shock protein family A (Hsp70) member 6
ENSG00000124479.11	0.0995828	0.355424	0.579791	1.7667	0.766381	1.02422	1.676	-0.194251	2.06023e-05	0.00021906	norrin cystine knot growth factor NDP
ENSG00000197753.11	2.14103	1.57402	1.56544	4.12229	4.76859	7.85235	1.67415	2.04568	1.17131e-12	6.3601e-11	LHFPL tetraspan subfamily member 5
ENSG00000134107.5	120.346	128.054	120.249	382.392	389.364	404.225	1.67352	8.19672	2.695e-22	4.42154e-20	basic helix-loop-helix family member e40
ENSG00000280067.1	0.846454	0.456974	0.463833	2.9445	1.66049	1.47943	1.67077	0.493586	1.26777e-07	2.57915e-06	-
ENSG00000218018.4	0.398331	0.710849	0.695749	2.06115	1.95853	1.76393	1.67017	0.624957	3.0404e-07	5.58248e-06	RBM38 antisense RNA 1
ENSG00000260589.1	0.34854	0.609299	0.289895	1.7667	1.10699	1.36563	1.66843	0.369235	3.97262e-06	5.20294e-05	STAM divergent transcript
ENSG00000220323.4	0.995828	0.812398	0.985644	1.47225	2.59718	4.49519	1.66701	1.35051	4.95852e-09	1.36565e-07	H2B clustered histone 19, pseudogene
ENSG00000238018.2	2.53936	1.57402	2.55108	12.3669	3.53387	6.42982	1.66678	2.11191	5.36321e-14	3.7028e-12	SPTBN1 antisense RNA 2
ENSG00000251550.1	0.199166	0.304649	0.869686	2.5519	0.723804	1.47943	1.66635	-0.172708	2.14961e-06	3.04605e-05	-
ENSG00000285725.1	0.497914	0.2031	0.463833	0.29445	1.31988	1.76393	1.66255	-0.049479	3.78074e-05	0.000367664	-
ENSG00000260337.4	0.398331	0.152325	0.521812	0.687049	1.44761	1.02422	1.66092	-0.312429	5.54355e-05	0.0005074	-
ENSG00000118523.6	48.6462	43.4125	44.296	206.9	119.13	105.779	1.65942	6.73447	1.33567e-21	2.03796e-19	cellular communication network factor 2
ENSG00000187416.13	1.19499	0.507749	0.63777	2.5519	2.17141	2.84505	1.65939	0.78133	1.58815e-08	3.92815e-07	LHFPL tetraspan subfamily member 3
ENSG00000168811.7	1.39416	1.2186	1.27554	5.79084	3.36356	3.64167	1.65817	1.54328	4.77994e-11	2.06023e-09	interleukin 12A
ENSG00000124145.6	212.958	248.442	252.905	943.024	740.835	570.092	1.65753	9.14582	4.99209e-22	8.01782e-20	syndecan 4
ENSG00000113240.14	16.0328	12.7445	11.7698	50.449	39.7241	37.6116	1.64948	4.9739	7.40598e-20	9.65816e-18	CDC like kinase 4
ENSG00000234350.6	1.44395	0.863173	1.04362	6.18344	3.40614	1.65013	1.64729	1.49478	3.41164e-10	1.23352e-08	ERICH2 divergent transcript
ENSG00000052802.13	71.4009	86.6727	90.4474	215.832	283.518	275.743	1.64189	7.67608	1.93306e-21	2.92026e-19	methylsterol monooxygenase 1
ENSG00000197714.9	3.23644	2.33565	2.37714	4.80934	10.261	9.16107	1.64099	2.67511	3.60115e-14	2.55564e-12	zinc finger protein 460
ENSG00000226580.1	0.149374	0.2031	0.347874	1.47225	0.383191	0.682813	1.64022	-0.27291	0.000387255	0.00259839	ribosomal protein L39 pseudogene 40
ENSG00000270890.1	0.796662	0.355424	0.579791	2.25745	1.36246	2.04844	1.63977	0.386079	5.26457e-07	9.02548e-06	-
ENSG00000213928.9	0.796662	0.406199	0.463833	0.687049	1.70307	2.56055	1.63722	0.797821	1.22286e-06	1.89042e-05	interferon regulatory factor 9
ENSG00000107968.10	12.0495	12.186	11.8857	50.449	34.9555	27.5401	1.6353	4.80331	2.79147e-19	3.5183e-17	mitogen-activated protein kinase kinase kinase 8
ENSG00000116717.13	21.2111	24.3719	21.4523	86.47	64.078	58.2098	1.63467	5.9352	1.86253e-20	2.60721e-18	growth arrest and DNA damage inducible alpha
ENSG00000229474.8	0.497914	0.406199	0.173937	1.27595	1.23473	0.967318	1.63033	-0.112512	2.04697e-05	0.000218105	PAT1 homolog 2
ENSG00000289182.1	0.647288	0.609299	0.347874	1.27595	1.49019	2.21914	1.62994	0.296795	1.21569e-06	1.88123e-05	-
ENSG00000139278.10	0.34854	0.913948	0.927665	0.785199	2.76749	2.67435	1.62813	1.10346	2.50194e-07	4.67827e-06	GLI pathogenesis related 1
ENSG00000243753.6	3.73435	3.14804	3.53672	12.6613	9.70749	10.1853	1.62809	2.92481	2.67137e-15	2.22731e-13	major histocompatibility complex, class I, L (pseudogene)
ENSG00000102760.13	3.13686	4.21432	4.05854	16.5873	9.62234	9.73009	1.62727	3.20801	1.41203e-15	1.21722e-13	regulator of cell cycle
ENSG00000223653.6	0.199166	0.2031	0.695749	1.963	0.936688	0.739714	1.62633	-0.0824401	2.85766e-05	0.000290487	BCL10 antisense RNA 1
ENSG00000257285.6	0.995828	0.456974	0.405854	2.3556	1.57534	2.10534	1.62125	0.523565	3.08988e-07	5.64616e-06	PRMT5 divergent transcript
ENSG00000135245.10	34.5054	33.613	31.2507	126.81	91.54	86.888	1.61592	6.16551	2.14993e-20	2.92235e-18	hypoxia inducible lipid droplet associated
ENSG00000115963.14	51.7333	47.3222	51.7753	188.055	137.523	137.189	1.6157	6.8262	1.21413e-20	1.73132e-18	Rho family GTPase 3
ENSG00000286555.1	0.796662	0.507749	0.811707	0.687049	2.04368	3.35716	1.61551	0.649635	3.22315e-07	5.8616e-06	-
ENSG00000171444.18	0.547705	0.304649	0.521812	0.981499	1.40503	1.70703	1.614	0.346328	1.01188e-05	0.000117588	MCC regulator of WNT signaling pathway
ENSG00000185652.12	0.547705	0.812398	0.289895	3.63154	1.10699	1.13802	1.61154	0.350801	3.81663e-07	6.80305e-06	neurotrophin 3
ENSG00000272054.1	0.497914	0.10155	0.347874	0.981499	0.936688	1.02422	1.60924	-0.121173	0.000115493	0.000955634	-
ENSG00000109846.9	0.647288	1.16782	1.27554	3.82784	3.06552	2.61745	1.59927	2.545	4.69599e-09	1.30275e-07	crystallin alpha B
ENSG00000165997.5	70.1063	68.1399	73.1116	257.251	190.829	192.326	1.59819	7.27286	2.16428e-20	2.92235e-18	ADP ribosylation factor like GTPase 5B
ENSG00000249087.8	0.846454	0.406199	0.463833	2.45375	1.40503	1.70703	1.59796	0.417285	6.92269e-07	1.14314e-05	ZNF436 antisense RNA 1
ENSG00000232611.1	0.946036	0.355424	0.811707	2.5519	2.25657	1.70703	1.59733	0.690487	1.9059e-07	3.6857e-06	-
ENSG00000148154.10	32.5138	36.0502	35.6571	110.026	106.229	98.382	1.59361	6.19735	6.52445e-20	8.5819e-18	UDP-glucose ceramide glucosyltransferase
ENSG00000289046.1	0.448122	0.2031	0.289895	0.981499	0.808958	1.13802	1.58787	-0.0293442	0.000162099	0.00126927	-
ENSG00000163492.16	4.18248	4.01122	5.04418	14.428	15.3276	10.0146	1.58777	3.45888	2.38802e-15	2.01306e-13	coiled-coil domain containing 141
ENSG00000215067.11	0.448122	0.253874	1.1016	3.1408	1.49019	1.13802	1.58734	0.587066	1.61754e-06	2.3892e-05	ALOX12 antisense RNA 1
ENSG00000154153.15	6.12434	4.36664	4.05854	19.7281	12.9859	11.7785	1.58687	3.43952	7.24002e-16	6.53658e-14	reticulophagy regulator 1
ENSG00000151014.6	11.2031	12.9476	13.857	44.9526	34.7426	34.6528	1.58482	4.89722	2.8084e-18	3.22185e-16	nocturnin
ENSG00000205189.12	11.8504	9.39336	11.8277	41.4192	30.3146	27.8815	1.58355	4.6564	5.01038e-18	5.53974e-16	zinc finger and BTB domain containing 10
ENSG00000272072.1	0.597497	0.355424	0.405854	1.7667	0.979265	1.59323	1.58133	0.111951	7.43853e-06	9.00771e-05	-
ENSG00000144445.17	6.67205	4.16354	4.87024	17.5688	13.8374	15.8185	1.57652	3.5317	6.84157e-16	6.21361e-14	KAT8 regulatory NSL complex subunit 1 like
ENSG00000266651.1	3.43561	1.0155	2.43512	8.44089	5.87559	6.60053	1.57483	2.30178	1.33434e-12	7.11865e-11	-
ENSG00000233217.2	0.547705	0.710849	0.231916	1.66855	1.2773	1.70703	1.57107	0.168844	5.31223e-06	6.69315e-05	maestro heat like repeat family member 3, pseudogene
ENSG00000269680.1	0.647288	0.253874	1.04362	0.883349	1.78822	2.73125	1.56952	0.499621	2.08277e-06	2.96445e-05	-
ENSG00000230521.1	0.547705	0.355424	0.463833	0.883349	1.87338	1.08112	1.56947	0.018021	2.52886e-05	0.000261773	-
ENSG00000236540.7	1.04562	0.355424	0.579791	1.5704	1.74565	2.56055	1.56851	0.459739	7.08651e-07	1.16515e-05	-
ENSG00000118972.3	0.448122	0.761623	0.463833	3.53339	1.19215	0.967318	1.56605	0.152449	1.22684e-06	1.89324e-05	fibroblast growth factor 23
ENSG00000273802.3	1.29458	1.37092	1.68139	3.3371	4.42798	4.83659	1.564	2.17252	5.66022e-10	1.95532e-08	H2B clustered histone 8
ENSG00000224511.2	0.597497	1.47247	0.985644	4.41674	2.89522	2.10534	1.55912	1.32068	7.11682e-09	1.87869e-07	long intergenic non-protein coding RNA 365
ENSG00000284946.1	2.04145	1.16782	1.3915	2.5519	5.32209	5.2349	1.55647	1.92974	2.61769e-10	9.60112e-09	-
ENSG00000175772.11	4.13269	3.09727	2.89895	12.1706	7.83412	10.2991	1.55351	2.85899	6.8961e-14	4.69736e-12	long intergenic non-protein coding RNA 1106
ENSG00000172602.11	5.7758	5.68679	5.85589	24.6356	17.5416	9.38868	1.5535	4.0004	9.10972e-16	8.03679e-14	Rho family GTPase 1
ENSG00000077150.20	27.933	42.3463	36.4688	110.124	100.013	102.479	1.54959	6.28302	5.90903e-19	7.2128e-17	nuclear factor kappa B subunit 2
ENSG00000230316.8	0.199166	0.355424	0.579791	1.27595	0.766381	1.36563	1.54431	-0.403021	7.41968e-05	0.000648765	FEZF1 antisense RNA 1
ENSG00000142871.18	19.817	28.2816	25.047	102.665	59.2242	52.1783	1.54272	5.95403	1.62324e-18	1.91996e-16	cellular communication network factor 1
ENSG00000138166.6	49.5424	66.2612	67.3717	184.325	173.926	174.743	1.54089	7.03172	4.74772e-19	5.84199e-17	dual specificity phosphatase 5
ENSG00000226312.7	0.697079	0.253874	0.231916	2.25745	0.681228	1.08112	1.54019	-0.12992	1.99297e-05	0.00021363	CFLAR antisense RNA 1
ENSG00000197044.11	2.58915	2.33565	1.91331	5.88899	7.53608	6.37292	1.53985	2.17866	5.16309e-12	2.53307e-10	zinc finger protein 441
ENSG00000204618.10	4.58081	5.94066	4.69631	11.1891	17.0733	15.5909	1.53976	3.66341	4.92538e-15	3.97627e-13	ring finger protein 39
ENSG00000248734.2	1.34437	0.406199	0.63777	3.23895	2.29914	1.76393	1.53716	0.750396	1.55739e-07	3.08515e-06	-
ENSG00000160318.6	0.497914	0.812398	0.579791	1.1778	1.53276	2.67435	1.53665	1.16762	2.10883e-06	2.99317e-05	claudin domain containing 2
ENSG00000272853.1	0.796662	0.355424	0.405854	0.588899	1.49019	2.21914	1.53135	1.02717	1.6559e-05	0.000182161	SUV39H2 divergent transcript
ENSG00000279649.1	1.24478	0.660074	0.579791	2.7482	2.12884	2.56055	1.52961	0.787289	1.57931e-07	3.12138e-06	-
ENSG00000284770.2	0.846454	0.558524	0.695749	2.3556	1.78822	2.10534	1.52959	0.686449	7.05997e-07	1.16204e-05	tubulin folding cofactor E
ENSG00000286067.1	3.13686	1.4217	1.62341	6.18344	6.47166	5.3487	1.52935	2.21304	1.8299e-11	8.48651e-10	-
ENSG00000166483.12	73.4921	80.7829	80.7069	294.351	192.149	192.326	1.52897	7.32956	6.8929e-19	8.34697e-17	WEE1 G2 checkpoint kinase
ENSG00000251414.1	0.298748	0.660074	0.63777	0.883349	2.04368	1.36563	1.52821	0.136445	1.6559e-05	0.000182161	-
ENSG00000254909.1	0.796662	0.812398	0.695749	3.72969	1.87338	1.59323	1.52759	0.628886	1.52718e-07	3.03803e-06	-
ENSG00000186019.12	0.697079	0.152325	0.231916	2.06115	0.808958	0.739714	1.52501	0.0544584	7.41968e-05	0.000648765	ZNF225 and ZNF224 antisense RNA 1
ENSG00000246451.2	4.0331	2.43719	2.14523	8.24459	7.11031	9.67318	1.52272	2.69497	8.07216e-13	4.59571e-11	KLC1 antisense RNA 1
ENSG00000163463.13	3.73435	2.48797	2.26118	8.24459	6.81228	9.55938	1.5208	2.50903	1.06063e-12	5.86342e-11	keratinocyte associated protein 2
ENSG00000129048.7	0.547705	0.152325	0.463833	1.07965	0.936688	1.36563	1.5179	0.175555	0.000133491	0.0010771	atypical chemokine receptor 4
ENSG00000269155.2	0.597497	0.863173	0.753728	2.84635	2.08626	1.65013	1.5168	1.08774	5.42334e-07	9.27683e-06	-
ENSG00000263272.1	2.48957	1.47247	1.62341	6.08529	4.42798	5.80391	1.51573	2.00327	6.47595e-11	2.66156e-09	-
ENSG00000237499.7	1.44395	1.52325	1.27554	4.22044	4.08737	3.92617	1.51523	1.76421	1.3505e-09	4.20529e-08	wound and keratinocyte migration associated lncRNA 2
ENSG00000289190.1	0.199166	0.10155	0.173937	1.3741	0.298037	0.113802	1.51431	-0.658572	0.00474245	0.0196738	-
ENSG00000226450.2	0.34854	0.863173	0.463833	1.66855	1.36246	1.87774	1.51419	0.344956	8.86411e-06	0.000105007	ccytochrome P450 family 2 subfamily D member 8, pseudogene
ENSG00000289261.1	0.497914	0.660074	0.463833	1.86485	0.936688	2.10534	1.51328	0.249437	6.85157e-06	8.39689e-05	-
ENSG00000272341.1	1.29458	1.16782	1.33352	3.53339	3.15068	4.21068	1.51315	1.59956	4.26409e-09	1.21157e-07	-
ENSG00000270761.1	0.248957	0.406199	0.347874	1.27595	1.02184	0.682813	1.50893	-0.0439941	0.000215608	0.00161026	CD2AP divergent transcript
ENSG00000148339.13	24.5472	28.3832	25.2209	64.3863	76.042	81.6531	1.50812	5.74541	8.1037e-18	8.89542e-16	solute carrier family 25 member 25
ENSG00000239827.8	0.199166	0.304649	0.63777	1.7667	0.766381	0.967318	1.5073	-0.18325	0.000102242	0.000861403	SUGT1 pseudogene 3
ENSG00000230937.13	0.597497	0.406199	0.173937	1.07965	1.10699	1.25182	1.50196	0.139904	7.12838e-05	0.000630886	MIR205 host gene
ENSG00000196890.5	1.84228	1.72635	1.15958	3.04265	4.25767	5.91771	1.49936	2.01778	9.93844e-10	3.21273e-08	H2B.U histone 1
ENSG00000111339.12	0.746871	0.558524	0.521812	3.63154	1.49019	0.739714	1.49773	0.323312	1.61754e-06	2.3892e-05	ADP-ribosyltransferase 4 (inactive) (Dombrock blood group)
ENSG00000112096.19	140.412	132.726	140.077	533.935	337.591	294.406	1.49543	8.22355	2.69276e-18	3.11258e-16	superoxide dismutase 2
ENSG00000188738.16	0.34854	0.507749	0.753728	1.1778	1.44761	1.76393	1.48894	0.0935822	2.20199e-05	0.00023187	fibrous sheath interacting protein 2
ENSG00000270300.2	0.298748	0.2031	0.231916	1.07965	0.340614	0.910417	1.48653	-0.497448	0.000802133	0.00468746	phosphatase and actin regulator 2 pseudogene 1
ENSG00000104140.7	1.94186	2.18332	1.97129	7.36124	5.70528	4.32448	1.48123	2.26995	8.88315e-11	3.53888e-09	ras homolog family member V
ENSG00000288937.1	0.34854	0.456974	0.463833	2.5519	0.766381	0.796615	1.48064	0.0466904	4.81838e-05	0.000450759	-
ENSG00000145365.11	6.02476	4.87439	4.46439	19.63	13.88	10.0715	1.48007	3.3319	3.82294e-14	2.67762e-12	TRAF interacting protein with forkhead associated domain
ENSG00000260236.1	0.497914	0.863173	0.63777	3.43525	1.36246	1.36563	1.47549	0.449433	1.57595e-06	2.33909e-05	PTPN23 divergent transcript
ENSG00000283498.1	0.647288	0.355424	0.405854	3.04265	0.766381	0.853516	1.47482	-0.0118629	1.34499e-05	0.000151119	-
ENSG00000232284.8	0.597497	0.710849	0.927665	2.06115	1.78822	2.38985	1.47461	0.718056	1.49448e-06	2.24725e-05	GNG12, DIRAS3 and WLS antisense RNA 1
ENSG00000184545.11	12.9458	20.9193	16.0602	49.9583	44.7907	44.1552	1.47405	5.04497	1.70318e-16	1.6242e-14	dual specificity phosphatase 8
ENSG00000227758.1	0.846454	0.355424	0.231916	0.588899	1.14957	2.16224	1.474	-0.0243549	5.675e-05	0.000517569	HLA complex group 9 pseudogene 5
ENSG00000274528.1	0.497914	0.456974	0.695749	2.9445	0.894111	1.30872	1.47174	0.16767	9.10177e-06	0.000107488	-
ENSG00000244137.1	2.24061	1.87867	1.21756	2.65005	5.36467	6.42982	1.47107	1.63094	6.46645e-10	2.1877e-08	-
ENSG00000266094.8	1.09541	0.710849	1.21756	3.72969	2.68233	2.21914	1.47032	1.15411	1.28164e-07	2.59699e-06	Ras association domain family member 5
ENSG00000123612.16	1.59332	1.6248	2.89895	7.95014	5.23694	4.09688	1.46988	2.07398	1.62485e-10	6.18252e-09	activin A receptor type 1C
ENSG00000163660.12	113.724	77.5333	78.3297	289.542	228.254	228.742	1.46834	7.47634	1.25614e-17	1.34973e-15	cyclin L1
ENSG00000275481.1	0.547705	0.406199	0.405854	1.7667	1.10699	1.13802	1.46601	0.0429762	4.62639e-05	0.000435737	-
ENSG00000198075.10	12.7466	11.6275	11.3639	45.0508	29.1225	25.2641	1.46439	4.67404	8.00551e-16	7.14316e-14	sulfotransferase family 1C member 4
ENSG00000253972.6	0.995828	0.863173	0.579791	0.490749	2.63976	3.12956	1.46289	0.961125	2.25643e-06	3.179e-05	MAL2 antisense RNA 1
ENSG00000109193.12	7.61808	3.80812	4.00056	15.704	14.3058	12.8596	1.46176	3.47987	7.90952e-14	5.36371e-12	sulfotransferase family 1E member 1
ENSG00000236772.1	1.1452	0.710849	1.21756	1.963	2.68233	3.58477	1.45846	1.27094	2.46106e-07	4.60746e-06	-
ENSG00000221184.1	0.497914	0.304649	0.63777	2.25745	0.894111	1.19492	1.45834	-0.00154538	4.24598e-05	0.000405443	-
ENSG00000164938.14	9.51016	8.42863	8.23303	27.5801	24.3113	20.3137	1.45738	4.15654	4.79109e-15	3.88843e-13	tumor protein p53 inducible nuclear protein 1
ENSG00000165841.11	9.36078	5.73756	5.33408	16.9799	19.9259	19.1188	1.45441	3.72279	2.11364e-14	1.55796e-12	cytochrome P450 family 2 subfamily C member 19
ENSG00000036672.16	6.67205	6.34686	6.14578	23.6541	15.6682	13.8839	1.45414	3.78539	2.75856e-14	1.98538e-12	ubiquitin specific peptidase 2
ENSG00000230042.1	0.149374	0.507749	0.463833	1.86485	0.851535	0.682813	1.45386	-0.291543	0.000193048	0.0014647	adenylate kinase 3 pseudogene 3
ENSG00000106823.13	0.995828	1.16782	0.927665	3.82784	2.25657	2.78815	1.45335	1.16531	8.27449e-08	1.75594e-06	extracellular matrix protein 2
ENSG00000273117.1	1.99166	3.14804	2.31916	5.30009	7.62123	7.22644	1.45333	2.7662	5.90798e-11	2.44292e-09	INSIG1 divergent transcript
ENSG00000095059.17	2.78832	1.37092	1.62341	3.53339	4.34283	7.79545	1.45114	1.97244	5.66425e-10	1.95532e-08	deoxyhypusine synthase
ENSG00000224468.3	1.19499	0.2031	0.521812	2.3556	1.87338	1.25182	1.44467	0.326943	6.0518e-06	7.52235e-05	LAMC1 antisense RNA 1
ENSG00000140274.14	3.83394	7.66701	6.95749	12.8576	14.689	22.3052	1.44429	3.78099	8.21545e-14	5.52261e-12	dual oxidase maturation factor 2
ENSG00000262188.3	0.248957	0.304649	0.521812	0.0981499	1.14957	1.30872	1.44276	-0.0612396	0.0013515	0.00713291	long intergenic non-protein coding RNA 1978
ENSG00000073756.13	4.08289	5.33136	5.45003	19.3355	11.4531	10.2422	1.43962	3.27922	2.74686e-13	1.67646e-11	prostaglandin-endoperoxide synthase 2
ENSG00000197748.13	0.34854	0.2031	0.869686	2.3556	0.553497	1.36563	1.4365	-0.286608	5.9559e-05	0.000539638	cilia and flagella associated protein 43
ENSG00000268947.1	0.597497	0.507749	0.347874	2.1593	1.23473	0.910417	1.43585	0.0978419	4.24598e-05	0.000405443	-
ENSG00000175189.4	0.199166	0.558524	0.63777	1.47225	1.40503	0.910417	1.43552	-0.0217393	0.000142901	0.00114156	inhibin subunit beta C
ENSG00000232354.8	1.49374	0.964723	1.1016	1.86485	3.61902	3.81237	1.43504	1.33394	8.33746e-08	1.76685e-06	VIPR1 antisense RNA 1
ENSG00000204588.5	4.08289	2.89417	4.29045	12.5632	8.85596	9.38868	1.43369	2.99252	2.53213e-12	1.29649e-10	long intergenic non-protein coding RNA 1123
ENSG00000221926.13	6.3733	7.46391	8.00111	22.6726	18.7338	17.81	1.43335	3.82656	3.82567e-14	2.67762e-12	tripartite motif containing 16
ENSG00000124635.9	1.09541	0.964723	0.927665	2.1593	2.63976	3.18646	1.43297	1.34387	3.11237e-07	5.68044e-06	H2B clustered histone 11
ENSG00000131778.20	0.398331	0.406199	0.63777	0.981499	1.40503	1.36563	1.43289	0.088492	0.000178342	0.00137495	chromodomain helicase DNA binding protein 1 like
ENSG00000108950.12	3.08707	2.28487	2.08725	8.83349	7.36577	4.38138	1.43284	2.29883	5.90798e-11	2.44292e-09	FAM20A golgi associated secretory pathway pseudokinase
ENSG00000260805.2	0.647288	1.11705	0.869686	3.04265	1.70307	2.67435	1.42987	0.926646	6.54941e-07	1.08857e-05	-
ENSG00000269951.1	0.846454	1.11705	1.62341	1.27595	2.89522	4.95039	1.42783	1.4866	1.5304e-07	3.04048e-06	-
ENSG00000124171.9	23.8999	23.8134	26.3225	73.4161	63.0987	62.8757	1.42778	5.66965	4.07795e-16	3.81726e-14	par-6 family cell polarity regulator beta
ENSG00000271151.1	0.398331	0.304649	0.173937	0.0981499	0.596074	1.53633	1.42698	-0.32725	0.00246593	0.0115088	-
ENSG00000257815.8	0.298748	0.660074	0.289895	1.3741	1.06442	1.08112	1.42633	0.0388308	0.000126507	0.00102946	progenitor renewal associated non-coding RNA
ENSG00000115423.19	0.846454	0.812398	0.695749	3.1408	1.66049	1.93464	1.41949	0.732863	1.4469e-06	2.18582e-05	dynein axonemal heavy chain 6
ENSG00000125347.15	7.16996	7.36236	6.66759	15.9003	21.7993	18.7205	1.41939	4.04049	8.28852e-14	5.52261e-12	interferon regulatory factor 1
ENSG00000174483.20	0.248957	0.456974	0.405854	0.490749	1.14957	1.13802	1.41827	-0.362973	0.000910525	0.00519357	Bardet-Biedl syndrome 1
ENSG00000115657.14	3.03727	2.89417	2.2032	6.18344	7.40835	8.07995	1.41793	2.45982	7.11457e-11	2.88708e-09	ATP binding cassette subfamily B member 6 (Langereis blood group)
ENSG00000226622.6	1.04562	0.507749	0.811707	1.7667	1.66049	2.90196	1.41716	1.01734	3.74332e-06	4.94079e-05	-
ENSG00000236924.2	1.1452	0.761623	0.231916	3.43525	1.06442	1.99154	1.41671	0.613829	1.51687e-06	2.27129e-05	-
ENSG00000179094.16	8.91266	11.5259	9.79846	27.2857	25.9292	27.4832	1.41456	4.40634	1.62082e-14	1.21825e-12	period circadian regulator 1
ENSG00000167371.21	1.29458	1.11705	1.15958	2.45375	3.32098	3.58477	1.41429	1.45071	1.02115e-07	2.12272e-06	proline rich transmembrane protein 2
ENSG00000125845.7	46.2064	54.1768	48.5285	119.939	137.054	139.635	1.41393	6.60263	2.80468e-16	2.6416e-14	bone morphogenetic protein 2
ENSG00000167220.12	0.547705	0.355424	0.347874	1.07965	1.10699	1.19492	1.41359	-0.0231625	0.000171673	0.00133166	haloacid dehalogenase like hydrolase domain containing 2
ENSG00000275993.3	7.71767	6.49919	4.75428	24.1449	15.0722	12.2906	1.41354	3.49241	1.27674e-13	8.28958e-12	-
ENSG00000169242.12	246.368	279.11	266.472	700.496	720.909	686.341	1.41223	9.00383	1.27449e-16	1.24655e-14	ephrin A1
ENSG00000163354.15	0.547705	0.812398	0.811707	3.3371	1.2773	1.70703	1.41192	0.298017	3.25279e-06	4.34729e-05	DC-STAMP domain containing 2
ENSG00000246250.3	0.34854	0.406199	0.521812	2.06115	0.766381	0.967318	1.41149	-0.049073	0.000161611	0.00126779	-
ENSG00000123595.8	22.4061	22.2394	23.5395	70.5697	60.459	50.5851	1.41079	5.46268	1.04048e-15	9.12389e-14	RAB9A, member RAS oncogene family
ENSG00000130449.6	20.4145	19.0914	19.481	62.7178	45.8977	48.5935	1.40956	5.39129	1.48035e-15	1.26185e-13	zinc finger SWIM-type containing 6
ENSG00000135338.14	3.23644	3.14804	4.11651	13.2502	8.21731	6.99883	1.40912	3.01081	1.07591e-11	5.16233e-10	lebercilin LCA5
ENSG00000245694.11	7.96662	6.80384	8.11707	15.0169	20.1388	25.0365	1.40526	3.9095	9.83811e-14	6.47025e-12	colorectal neoplasia differentially expressed
ENSG00000200087.1	1.04562	0.710849	0.463833	2.65005	1.95853	1.59323	1.40505	0.587325	3.17481e-06	4.27296e-05	small nucleolar RNA, H/ACA box 73B
ENSG00000170802.17	25.7919	23.915	27.4241	75.0846	64.6315	64.0137	1.39975	5.6656	1.36525e-15	1.18358e-13	forkhead box N2
ENSG00000152137.8	5.1783	5.73756	6.55164	26.1079	11.1551	10.0146	1.39909	3.88901	4.60649e-13	2.73486e-11	heat shock protein family B (small) member 8
ENSG00000286808.1	1.54353	0.609299	0.405854	1.5704	2.00111	3.18646	1.39781	0.853697	1.7009e-06	2.49542e-05	-
ENSG00000112406.5	12.9458	11.3736	12.6394	26.8931	36.1476	33.9699	1.39762	4.63632	1.67025e-14	1.24316e-12	hdc homolog, cell cycle regulator
ENSG00000139112.11	67.5171	67.4798	69.9807	192.276	185.166	162.225	1.39626	7.25222	4.78648e-16	4.39952e-14	GABA type A receptor associated protein like 1
ENSG00000146232.17	14.7383	18.939	14.4368	51.4305	40.5756	35.108	1.39553	5.02004	6.26969e-15	4.98245e-13	NFKB inhibitor epsilon
ENSG00000184047.20	1.09541	0.710849	0.463833	2.65005	1.40503	2.33294	1.39541	0.617625	2.41796e-06	3.3682e-05	diablo IAP-binding mitochondrial protein
ENSG00000166337.11	3.68456	3.90967	2.37714	10.502	7.36577	8.87657	1.3941	2.67974	1.98199e-11	9.16398e-10	TATA-box binding protein associated factor 10
ENSG00000287467.1	0.597497	0.304649	0.579791	1.86485	1.36246	0.853516	1.3934	-0.166388	7.57387e-05	0.000658849	-
ENSG00000172548.15	2.83811	3.30037	3.42077	7.26309	9.40946	8.13685	1.39051	2.82823	6.94943e-11	2.82758e-09	NIPA like domain containing 4
ENSG00000241224.8	2.14103	1.98022	1.79735	8.34274	4.00221	3.98308	1.38858	1.99544	1.27146e-09	3.99177e-08	chromosome 3 open reading frame 85
ENSG00000226696.7	4.18248	3.04649	3.24683	6.77234	9.154	11.2095	1.3871	2.87905	3.35627e-11	1.48866e-09	LENG8 antisense RNA 1
ENSG00000286977.1	0.697079	0.406199	0.463833	1.5704	1.10699	1.59323	1.38598	0.0776048	6.79877e-05	0.000605226	-
ENSG00000287591.1	27.7338	17.6189	18.1475	65.466	49.6019	51.0403	1.38201	5.42587	4.18035e-15	3.4109e-13	-
ENSG00000289155.1	0.0497914	0.253874	0.347874	0.0981499	0.510921	0.910417	1.38014	-0.156034	0.0145486	0.0476356	-
ENSG00000269906.1	0.896245	1.16782	1.27554	5.30009	2.12884	1.99154	1.37963	1.18596	1.9323e-07	3.72731e-06	-
ENSG00000073584.20	3.78415	2.58952	3.30481	8.53904	7.57866	9.16107	1.37873	2.64861	6.48905e-11	2.66156e-09	SWI/SNF related, matrix associated, actin dependent regulator of chromatin, subfamily e, member 1
ENSG00000253686.2	0.547705	0.660074	0.405854	0.981499	1.61792	1.47943	1.37695	0.419049	0.000111253	0.000926585	long intergenic non-protein coding RNA 1484
ENSG00000153721.19	16.3814	15.8418	17.0458	43.873	43.6837	40.3429	1.37581	4.96504	1.4934e-14	1.13364e-12	CNKSR family member 3
ENSG00000251023.1	0.298748	0.710849	0.405854	1.7667	0.936688	1.25182	1.37449	-0.0625193	0.000106917	0.000893886	-
ENSG00000034677.13	20.6634	19.7007	18.2634	50.8416	50.2831	50.7558	1.37229	5.26317	8.16217e-15	6.354e-13	ring finger protein 19A, RBR E3 ubiquitin protein ligase
ENSG00000197329.12	40.2812	33.7145	34.4976	116.995	80.3423	84.0998	1.37175	6.19824	2.73412e-15	2.26724e-13	pellino E3 ubiquitin protein ligase 1
ENSG00000256436.1	0.448122	0.456974	0.289895	0.981499	1.53276	0.51211	1.37154	-0.0694924	0.000457296	0.00298563	taste 2 receptor member 31
ENSG00000274471.2	1.09541	0.710849	0.231916	0.687049	1.74565	2.67435	1.37076	0.440987	2.05526e-05	0.000218683	-
ENSG00000214429.3	3.4854	4.21432	3.01491	13.3484	7.70639	7.45404	1.37066	2.92996	2.69441e-11	1.21992e-09	CYCS pseudogene 6
ENSG00000167766.20	40.331	31.582	40.1215	52.0194	113.339	122.963	1.36896	6.13454	3.30423e-15	2.71053e-13	zinc finger protein 83
ENSG00000231607.14	0.896245	0.558524	0.695749	2.25745	1.19215	2.38985	1.36893	0.352598	8.90007e-06	0.000105269	deleted in lymphocytic leukemia 2
ENSG00000212452.1	0.846454	0.0507749	0.173937	0.29445	1.06442	1.25182	1.36521	-0.170496	0.00166359	0.00841336	small nucleolar RNA, C/D box 69
ENSG00000166670.10	0.398331	0.355424	0.521812	3.43525	0.12773	0.739714	1.3634	-0.183984	8.85417e-05	0.000760253	matrix metallopeptidase 10
ENSG00000233622.3	6.47288	5.38214	5.62397	12.7595	16.9455	14.965	1.36168	3.64454	2.4401e-12	1.25357e-10	cytochrome P450 family 2 subfamily T member 1, pseudogene
ENSG00000134245.18	3.13686	1.2186	2.08725	3.3371	4.98148	7.90925	1.36008	1.83149	4.64829e-09	1.29423e-07	Wnt family member 2B
ENSG00000217801.11	6.52267	5.83911	5.85589	18.0596	12.0918	17.0134	1.35852	3.5723	1.71995e-12	9.01822e-11	-
ENSG00000287426.1	6.22392	4.46819	5.39205	13.8391	13.1562	14.2822	1.35693	3.61858	4.74615e-12	2.34358e-10	-
ENSG00000228697.5	0.497914	0.355424	0.231916	1.5704	0.553497	1.02422	1.34742	-0.455316	0.000670891	0.00406531	-
ENSG00000228363.2	0.995828	0.863173	0.811707	3.92599	1.57534	1.93464	1.34736	0.881214	2.04521e-06	2.91916e-05	CHMP3 and RNF103 antisense RNA 1
ENSG00000276390.1	0.149374	0.355424	0.463833	0.588899	0.808958	0.967318	1.34601	-0.153683	0.00223395	0.0106551	-
ENSG00000133624.14	11.5018	7.71778	7.4793	19.3355	19.415	28.9058	1.34105	4.20148	5.83101e-13	3.39578e-11	zinc finger family member 767, pseudogene
ENSG00000188215.10	8.21558	6.14376	8.5809	21.7893	16.4772	20.0292	1.33903	3.84718	1.21491e-12	6.55019e-11	defective in cullin neddylation 1 domain containing 3
ENSG00000284669.1	0.34854	0.761623	1.21756	2.06115	1.78822	1.99154	1.3353	0.670316	2.07696e-05	0.000220224	-
ENSG00000278267.1	0.398331	0.406199	0.405854	0.392599	1.2773	1.13802	1.33525	-0.370163	0.00137094	0.00720558	-
ENSG00000272758.7	1.09541	0.304649	0.405854	1.66855	1.02184	2.10534	1.33369	0.151474	4.18909e-05	0.000401237	WDR5B divergent transcript
ENSG00000099860.9	8.41474	10.2565	10.2623	24.243	25.7589	22.8173	1.33294	4.68293	5.78557e-13	3.38223e-11	growth arrest and DNA damage inducible beta
ENSG00000166012.17	240.542	170.299	186.461	576.532	478.52	450.031	1.33288	8.57147	5.34198e-15	4.28989e-13	TATA-box binding protein associated factor, RNA polymerase I subunit D
ENSG00000112715.26	224.908	195.991	186.287	456.495	485.077	585.967	1.33106	8.55192	5.80136e-15	4.6344e-13	vascular endothelial growth factor A
ENSG00000241975.1	0.497914	0.152325	0.405854	1.1778	0.638651	1.02422	1.33101	-0.59634	0.000992762	0.00556896	elongin C pseudogene 19
ENSG00000244161.1	2.48957	1.06627	0.985644	6.67419	2.59718	3.12956	1.33006	1.34307	4.56391e-08	1.03471e-06	FLNB antisense RNA 1
ENSG00000279520.1	1.54353	0.761623	0.869686	3.82784	2.42687	2.16224	1.32913	1.05042	1.06468e-06	1.66444e-05	-
ENSG00000163605.15	79.4671	60.8791	63.661	221.622	150.211	141.456	1.32894	6.9145	1.01117e-14	7.753e-13	protein phosphatase 4 regulatory subunit 2
ENSG00000261790.2	1.89207	1.37092	1.1016	2.1593	3.70418	4.83659	1.32679	1.50315	1.62479e-07	3.19472e-06	-
ENSG00000148677.7	24.7463	34.1715	32.2364	136.134	46.4938	47.6831	1.32618	5.71607	2.56962e-14	1.86708e-12	ankyrin repeat domain 1
ENSG00000184786.6	2.78832	1.4217	0.695749	3.63154	3.32098	5.57631	1.32617	1.83838	3.7884e-08	8.8115e-07	dynein light chain Tctex-type 2
ENSG00000286373.1	0.248957	0.2031	0.579791	1.1778	0.808958	0.682813	1.32375	-0.257389	0.00148228	0.00765887	-
ENSG00000164430.17	14.5889	14.7247	11.6538	43.3822	30.7404	28.9058	1.32065	4.73216	2.34786e-13	1.45625e-11	cyclic GMP-AMP synthase
ENSG00000164221.13	1.69291	1.4217	1.73937	4.71119	3.78933	3.81237	1.32029	1.7168	7.46683e-08	1.60237e-06	coiled-coil domain containing 112
ENSG00000260641.1	0.896245	0.660074	0.463833	2.65005	1.40503	1.42253	1.31738	0.374009	2.64678e-05	0.000272127	TSPAN5 divergent transcript
ENSG00000173391.9	23.2526	20.97	19.481	88.6293	36.7437	34.4252	1.31234	5.40881	8.28861e-14	5.52261e-12	oxidized low density lipoprotein receptor 1
ENSG00000255585.3	0.697079	0.253874	0.115958	0	1.31988	1.02422	1.31225	-0.262221	0.00334834	0.014787	-
ENSG00000221869.5	8.56412	11.1705	8.00111	29.0524	21.6716	18.7205	1.31158	4.26988	1.42566e-12	7.55302e-11	CCAAT enhancer binding protein delta
ENSG00000173166.18	18.8211	19.2437	21.2783	59.1844	45.3868	42.9603	1.30991	5.31026	1.19415e-13	7.78644e-12	Ras association (RalGDS/AF-6) and pleckstrin homology domains 1
ENSG00000153291.16	1.69291	0.964723	0.811707	2.06115	3.1081	3.30026	1.30876	0.924284	1.41821e-06	2.14887e-05	solute carrier family 25 member 27
ENSG00000152154.11	0.597497	0.507749	0.753728	0.785199	1.23473	2.38985	1.30574	0.297937	0.000186401	0.00142206	transmembrane protein 178A
ENSG00000125430.9	0.547705	0.609299	0.521812	2.1593	1.70307	0.51211	1.30471	0.024568	0.000136529	0.00109731	heparan sulfate-glucosamine 3-sulfotransferase 3B1
ENSG00000131979.20	20.8626	21.0716	21.2203	63.6011	48.1969	44.6674	1.30433	5.40908	1.30355e-13	8.42778e-12	GTP cyclohydrolase 1
ENSG00000137878.17	3.03727	3.14804	3.5947	5.79084	9.154	8.70587	1.30168	2.64995	1.12313e-09	3.57014e-08	GCOM1, MYZAP-POLR2M combined locus
ENSG00000123358.20	12.3981	21.1731	18.4953	40.3396	42.1084	45.7485	1.30155	5.23273	2.43084e-13	1.50161e-11	nuclear receptor subfamily 4 group A member 1
ENSG00000275216.2	4.48122	4.46819	4.34843	16.6855	7.45093	9.61628	1.30135	3.1815	7.29677e-11	2.95316e-09	-
ENSG00000188175.10	5.47705	4.67129	5.79791	17.8633	12.0066	9.95769	1.29945	3.44805	3.12097e-11	1.39647e-09	HEPACAM family member 2
ENSG00000145780.8	21.3605	21.0716	21.8581	40.5359	56.5419	60.5997	1.2986	5.35465	1.75093e-13	1.11015e-11	fem-1 homolog C
ENSG00000161960.16	6.52267	5.02671	6.14578	11.778	14.9019	16.5013	1.29675	3.66718	2.72477e-11	1.23002e-09	eukaryotic translation initiation factor 4A1
ENSG00000170075.10	0.497914	0.406199	0.927665	1.7667	1.31988	1.47943	1.29625	0.228762	0.000119601	0.000983755	G protein-coupled receptor 37 like 1
ENSG00000237424.1	10.6056	7.26081	7.65324	20.5133	19.6279	22.6466	1.29595	4.21664	3.93508e-12	1.96214e-10	FOXD2 adjacent opposite strand RNA 1
ENSG00000244687.13	3.93352	2.99572	2.783	9.22609	6.17363	8.87657	1.29542	2.65089	8.05443e-10	2.64859e-08	ubiquitin conjugating enzyme E2 V1
ENSG00000167378.10	12.9956	17.4666	19.0171	48.6823	35.2535	37.5547	1.2917	4.86298	5.23142e-13	3.09384e-11	immunity related GTPase Q
ENSG00000178567.8	26.8376	20.31	20.4666	60.0677	53.2209	52.349	1.28989	5.39584	2.09177e-13	1.31343e-11	EPM2A interacting protein 1
ENSG00000266173.7	2.09124	1.32015	1.21756	5.98714	2.72491	3.35716	1.28908	1.35916	1.08543e-07	2.23804e-06	STE20 related adaptor alpha
ENSG00000173276.14	13.1449	12.6937	14.9006	41.2229	30.5275	28.2229	1.28869	4.48077	9.98399e-13	5.60058e-11	zinc finger and BTB domain containing 21
ENSG00000140511.12	3.93352	3.65579	3.65268	8.44089	9.79265	9.10417	1.28721	2.94112	4.5813e-10	1.62941e-08	hyaluronan and proteoglycan link protein 3
ENSG00000117228.11	1.84228	2.13255	2.14523	7.06679	4.64086	3.69857	1.28679	1.89827	2.61186e-08	6.27588e-07	guanylate binding protein 1
ENSG00000162616.9	4.0331	3.96044	3.18885	5.69269	11.9641	9.04727	1.2866	3.22637	6.0815e-10	2.08053e-08	DnaJ heat shock protein family (Hsp40) member B4
ENSG00000109906.15	2.14103	1.47247	2.02927	4.12229	4.59829	4.95039	1.28642	1.95084	7.81936e-08	1.66864e-06	zinc finger and BTB domain containing 16
ENSG00000049249.9	0.746871	0.710849	0.289895	2.1593	1.66049	0.739714	1.28576	0.648228	9.81397e-05	0.000829593	TNF receptor superfamily member 9
ENSG00000100288.20	0.697079	0.710849	0.463833	1.66855	1.14957	1.93464	1.28554	0.209864	8.66305e-05	0.000745941	choline kinase beta
ENSG00000273521.1	1.79249	0.609299	0.695749	4.51489	1.91595	1.87774	1.28307	0.63045	2.05177e-06	2.92579e-05	-
ENSG00000232931.6	5.2281	5.02671	5.45003	9.52054	8.68565	19.8016	1.28167	3.13177	8.45958e-11	3.37896e-09	long intergenic non-protein coding RNA 342
ENSG00000260942.1	1.89207	1.11705	1.21756	4.22044	3.02295	3.35716	1.28111	1.27536	4.11796e-07	7.28908e-06	CAPN10 divergent transcript
ENSG00000147180.17	19.1697	21.8332	22.5539	54.2769	53.6893	46.4882	1.28066	5.38598	3.66003e-13	2.22228e-11	zinc finger protein 711
ENSG00000111727.12	4.97914	5.78834	6.3777	15.5077	13.7523	12.5182	1.28024	3.38876	5.13698e-11	2.19552e-09	host cell factor C2
ENSG00000162783.11	31.6175	35.2378	29.9752	78.3236	84.8128	71.923	1.27933	6.32532	1.89291e-13	1.19347e-11	immediate early response 5
ENSG00000100429.18	1.09541	0.863173	0.927665	2.84635	2.00111	2.38985	1.27776	0.839067	8.45445e-06	0.000100388	histone deacetylase 10
ENSG00000141738.14	33.9577	32.699	30.2071	68.6068	74.8499	91.0986	1.27665	6.04716	2.14014e-13	1.33829e-11	growth factor receptor bound protein 7
ENSG00000227671.4	16.3316	11.5259	12.0017	27.6783	32.2732	36.3598	1.27474	4.55944	1.92086e-12	9.93505e-11	zinc finger protein 731, pseudogene
ENSG00000185650.10	100.828	114.751	108.943	340.678	242.176	201.828	1.27254	7.77038	9.41008e-14	6.21554e-12	ZFP36 ring finger protein like 1
ENSG00000057657.17	17.5266	10.5104	13.3932	32.9784	35.9348	31.1818	1.27254	4.71498	1.78554e-12	9.29822e-11	PR/SET domain 1
ENSG00000229021.2	0.796662	0.355424	0.347874	0.981499	0.936688	1.76393	1.27198	0.232333	0.000501199	0.00321045	-
ENSG00000287910.1	1.1452	0.456974	0.521812	3.53339	1.10699	1.25182	1.27158	0.392988	3.07058e-05	0.00030823	-
ENSG00000274979.1	4.0331	1.87867	1.85533	9.32424	4.9389	5.2918	1.26778	2.3285	5.9025e-09	1.59399e-07	-
ENSG00000228409.7	4.87956	5.38214	7.18941	15.5077	12.8156	13.7701	1.26693	3.33532	7.71557e-11	3.10618e-09	chaperonin containing TCP1 subunit 6 pseudogene 1
ENSG00000269929.4	1.84228	0.812398	1.1016	4.41674	2.21399	2.95886	1.26675	1.01559	1.02716e-06	1.61572e-05	miRlet-7a-1/let-7f-1/let-7d cluster host gene
ENSG00000224934.6	2.3402	1.47247	0.927665	2.1593	2.81006	6.31602	1.26336	1.82779	3.49847e-07	6.30966e-06	GOT1 divergent transcript
ENSG00000174130.12	1.24235	0.847615	0.896471	1.9815	2.70307	2.47943	1.2623	1.2558	1.3505e-09	4.20529e-08	toll like receptor 6
ENSG00000230795.3	3.58498	3.19882	2.37714	5.20194	8.17473	8.30756	1.26186	2.51167	4.41302e-09	1.24692e-07	major histocompatibility complex, class I, K (pseudogene)
ENSG00000277959.1	0.34854	0.660074	0.579791	1.5704	0.936688	1.47943	1.26145	0.0803045	0.000352744	0.00240705	-
ENSG00000228393.5	2.58915	1.47247	2.14523	4.90749	3.83191	6.25912	1.26021	2.13543	5.38954e-08	1.197e-06	long intergenic non-protein coding RNA 1004
ENSG00000140297.13	94.5538	114.599	114.683	198.821	291.836	284.694	1.25961	8.01413	9.41008e-14	6.21554e-12	glucosaminyl (N-acetyl) transferase 3, mucin type
ENSG00000132680.11	32.215	23.3565	24.0613	54.4732	50.3683	85.8068	1.25952	5.75053	5.77816e-13	3.38223e-11	KH domain containing 4, pre-mRNA splicing factor
ENSG00000160201.12	3.4854	1.16782	0.811707	3.92599	3.53387	5.86081	1.25847	1.76119	9.39071e-08	1.96279e-06	U2 small nuclear RNA auxiliary factor 1
ENSG00000285053.1	2.58915	1.87867	1.85533	4.22044	4.81117	6.03151	1.25843	2.10996	6.07705e-08	1.33032e-06	-
ENSG00000287425.1	0.846454	0.152325	0.289895	1.07965	1.10699	0.967318	1.25414	-0.158705	0.000937111	0.00531146	-
ENSG00000197608.12	23.153	15.7402	19.365	35.8247	47.0899	55.5924	1.2534	5.11106	1.38688e-12	7.37317e-11	zinc finger protein 841
ENSG00000244055.2	1.04562	1.06627	0.753728	1.66855	2.17141	2.90196	1.25175	0.773079	1.35901e-05	0.000152357	-
ENSG00000280138.1	1.19499	1.26937	1.33352	2.7482	2.08626	4.26758	1.24955	1.33406	2.20227e-06	3.11132e-05	-
ENSG00000113916.18	48.8454	47.5761	47.7168	97.3647	124.622	120.289	1.24905	6.58927	4.44015e-13	2.6464e-11	BCL6 transcription repressor
ENSG00000114315.4	63.484	61.5392	53.1088	154.292	135.437	133.831	1.24847	6.79053	3.69727e-13	2.22976e-11	hes family bHLH transcription factor 1
ENSG00000278828.2	1.04562	1.87867	1.85533	3.23895	3.57645	4.38138	1.24613	1.99112	5.79991e-07	9.83278e-06	H3 clustered histone 10
ENSG00000099251.14	7.76746	6.90539	8.00111	21.4948	15.5831	17.0703	1.24517	3.6974	4.24123e-11	1.86492e-09	hydroxysteroid 17-beta dehydrogenase 7 pseudogene 2
ENSG00000289009.1	1.99166	1.47247	1.04362	4.02414	4.34283	2.44675	1.24314	1.72539	6.32868e-07	1.05781e-05	-
ENSG00000255274.10	0.896245	0.558524	0.579791	3.3371	0.808958	1.42253	1.24219	0.539561	4.37548e-05	0.000415698	small integral membrane protein 35
ENSG00000278238.1	0.746871	0.0507749	0.289895	0.490749	1.19215	0.739714	1.24134	-0.0625382	0.00535356	0.0217246	CKAP2 divergent transcript
ENSG00000239569.4	2.63894	2.2341	2.26118	5.20194	4.76859	6.94193	1.24111	2.38054	4.15664e-08	9.50854e-07	KMT2E antisense RNA 1
ENSG00000136237.19	28.4309	24.6258	26.6704	72.2383	57.138	59.1771	1.23889	5.52434	1.3324e-12	7.11865e-11	Rap guanine nucleotide exchange factor 5
ENSG00000173598.14	163.615	144.556	147.905	417.628	340.997	317.508	1.23794	8.08987	3.6703e-13	2.22228e-11	nudix hydrolase 4
ENSG00000225513.1	0.34854	0.456974	0.463833	1.3741	1.06442	0.682813	1.23677	-0.291101	0.00165262	0.00837731	-
ENSG00000164211.13	34.6548	32.7498	36.063	90.0034	73.3597	80.6857	1.2364	6.02911	1.04651e-12	5.82762e-11	StAR related lipid transfer domain containing 4
ENSG00000173846.13	14.6387	21.2747	18.6113	32.9784	40.7459	53.8284	1.2306	5.17673	4.07592e-12	2.02575e-10	polo like kinase 3
ENSG00000240970.1	1.84228	1.0155	1.21756	2.84635	3.32098	3.35716	1.23014	1.23039	1.89139e-06	2.73803e-05	ribosomal protein L23a pseudogene 64
ENSG00000272734.1	8.71349	6.49919	5.33408	20.1207	14.1355	14.5667	1.22923	3.92544	9.56735e-11	3.76233e-09	ADIRF antisense RNA 1
ENSG00000143278.5	3.23644	1.67557	2.31916	6.47789	6.72712	3.86927	1.22912	2.3006	4.12832e-08	9.45793e-07	coagulation factor XIII B chain
ENSG00000170385.10	44.3143	48.1854	42.4407	91.3775	113.424	111.128	1.2284	6.48686	1.11054e-12	6.07334e-11	solute carrier family 30 member 1
ENSG00000272787.1	0.497914	0.609299	0.753728	0	1.95853	1.82083	1.22835	0.479033	0.00134034	0.00709608	-
ENSG00000226468.2	0.896245	0.660074	0.463833	1.3741	1.70307	1.65013	1.22808	0.644199	0.000192076	0.00145806	-
ENSG00000254815.6	2.63894	2.13255	1.56544	1.47225	3.83191	9.04727	1.22688	1.93057	1.88834e-07	3.66104e-06	LMNTD2 antisense RNA 1
ENSG00000226648.2	1.19499	0.710849	0.927665	2.25745	1.95853	2.50365	1.22554	0.710056	2.58839e-05	0.000267391	PLCG1 antisense RNA 1
ENSG00000286058.1	2.93769	2.2341	1.79735	4.71119	4.47056	7.16954	1.22398	1.99123	6.33739e-08	1.38335e-06	-
ENSG00000163867.17	3.83394	2.84339	3.65268	10.1094	6.38651	8.07995	1.22362	2.50116	4.60366e-09	1.28889e-07	zinc finger MYM-type containing 6
ENSG00000204681.11	3.28623	3.30037	3.5947	5.10379	6.89743	11.3802	1.22275	2.45817	9.47291e-09	2.44151e-07	gamma-aminobutyric acid type B receptor subunit 1
ENSG00000288820.1	0.647288	0.710849	0.289895	1.27595	1.19215	1.47943	1.21977	0.318852	0.00042492	0.00281399	-
ENSG00000204616.11	11.701	12.9984	11.074	20.7096	30.8681	31.2956	1.21975	4.42177	2.28052e-11	1.05124e-09	tripartite motif containing 31
ENSG00000253196.2	0.497914	0.355424	0.405854	0.981499	1.14957	0.796615	1.21973	0.16433	0.00288308	0.0131353	-
ENSG00000286086.1	0.497914	0.507749	0.173937	1.66855	0.638651	0.853516	1.21892	-0.0893959	0.00112431	0.00613987	-
ENSG00000273899.5	0.946036	0.558524	0.869686	1.07965	1.78822	2.44675	1.21799	0.597153	0.000125679	0.00102601	nucleolar protein 12
ENSG00000144476.6	3.73435	6.24531	5.68195	14.6243	12.475	9.55938	1.21738	3.3415	6.39717e-10	2.1739e-08	atypical chemokine receptor 3
ENSG00000137462.9	7.36913	7.05771	7.59526	18.7353	16.2588	16.2022	1.217	4.093	7.64877e-23	1.34144e-20	toll like receptor 2
ENSG00000116285.13	111.085	118.813	123.901	208.372	267.212	345.105	1.21476	7.64016	1.07586e-12	5.90483e-11	ERBB receptor feedback inhibitor 1
ENSG00000161791.14	5.7758	5.48369	4.92822	15.3114	9.79265	12.9734	1.21338	3.13881	5.85021e-10	2.01042e-08	formin like 3
ENSG00000164142.16	8.51433	8.22553	8.29101	17.0781	19.117	21.6793	1.213	4.08395	9.66969e-11	3.7928e-09	FHF complex subunit HOOK interacting protein 1A
ENSG00000259275.4	0.647288	0.253874	0.521812	1.47225	1.02184	0.967318	1.21149	-0.114203	0.00103231	0.00572763	-
ENSG00000286909.1	0.746871	0.660074	0.521812	1.5704	1.02184	2.04844	1.21093	0.371961	0.00022262	0.00165533	-
ENSG00000228486.11	0.995828	1.4217	2.02927	3.04265	2.81006	4.32448	1.20939	1.44559	3.06523e-06	4.14622e-05	chromosome 2 open reading frame 92
ENSG00000047634.15	13.9914	13.0491	12.9873	32.2913	29.974	30.3852	1.20842	4.68063	2.39665e-11	1.09814e-09	Scm polycomb group protein like 1
ENSG00000110944.9	0.547705	0.456974	0.579791	1.963	0.936688	1.08112	1.2064	0.190918	0.000461311	0.00300541	interleukin 23 subunit alpha
ENSG00000262903.1	0.846454	0.761623	0.347874	1.3741	1.44761	1.76393	1.20636	0.402321	0.000264038	0.00190265	CTNS antisense RNA 1
ENSG00000233230.2	0.298748	0.609299	0.463833	1.66855	0.766381	1.02422	1.20578	-0.0307019	0.00135741	0.00715421	-
ENSG00000178127.13	2.58915	1.98022	1.21756	4.80934	4.30025	4.49519	1.20571	1.96006	2.55849e-07	4.76648e-06	NADH:ubiquinone oxidoreductase core subunit V2
ENSG00000218048.2	8.01641	5.94066	7.59526	17.1762	15.4979	17.1272	1.20538	3.91033	2.21127e-10	8.24929e-09	-
ENSG00000197181.12	5.42726	4.21432	4.81226	8.93164	12.6879	11.3802	1.20529	3.24113	1.71491e-09	5.22279e-08	piwi like RNA-mediated gene silencing 2
ENSG00000163596.17	1.59332	1.67557	1.62341	6.28159	2.98037	2.73125	1.20437	1.57468	7.55348e-07	1.22869e-05	islet cell autoantigen 1 like
ENSG00000185436.12	15.286	15.8418	16.1182	45.7378	33.0821	30.5559	1.2039	4.73396	1.74118e-11	8.14937e-10	interferon lambda receptor 1
ENSG00000166592.12	0.298748	0.710849	0.173937	1.5704	0.851535	0.625912	1.20273	-0.296361	0.00150961	0.00776589	RRAD, Ras related glycolysis inhibitor and calcium channel regulator
ENSG00000062716.13	164.61	144.861	157.007	371.497	305.19	395.406	1.20027	8.02849	1.76621e-12	9.22904e-11	vacuole membrane protein 1
ENSG00000100625.9	4.73018	3.80812	3.82662	10.0113	10.6868	7.73855	1.19772	2.93887	4.36841e-09	1.23661e-07	SIX homeobox 4
ENSG00000248019.3	1.59332	0.660074	0.811707	3.82784	2.08626	1.65013	1.19469	0.706345	1.39567e-05	0.00015578	FAM13A antisense RNA 1
ENSG00000276517.1	0.796662	0.304649	0.521812	1.07965	1.06442	1.59323	1.19421	0.0997138	0.000929017	0.00526949	-
ENSG00000202441.2	0.448122	0.558524	0.521812	0.392599	1.06442	1.82083	1.19417	-0.112758	0.00189367	0.00935071	RNY4 pseudogene 10
ENSG00000266145.1	1.04562	0.609299	0.289895	3.23895	1.06442	0.910417	1.19374	0.0407275	0.000126137	0.00102755	ras homolog family member T1 pseudogene 1
ENSG00000073712.15	12.1491	15.9433	17.0458	45.2471	32.0177	26.5159	1.19372	4.82442	2.95423e-11	1.32576e-09	FERM domain containing kindlin 2
ENSG00000163635.20	22.8542	21.0208	21.9161	53.9824	45.8977	50.7558	1.19287	5.31083	1.16455e-11	5.5527e-10	ataxin 7
ENSG00000256223.6	2.83811	2.031	3.5947	5.59454	7.02516	6.42982	1.19192	2.42484	7.17396e-08	1.54605e-06	zinc finger protein 10
ENSG00000154265.16	14.3897	12.846	12.8134	25.6171	32.8692	32.4905	1.18805	4.53502	5.37143e-11	2.27659e-09	ATP binding cassette subfamily A member 5
ENSG00000196911.11	13.2445	9.39336	10.1463	25.519	25.5035	23.6139	1.18455	4.25861	1.00749e-10	3.93153e-09	karyopherin subunit alpha 5
ENSG00000261716.2	5.37747	4.06199	4.05854	7.65569	9.53719	13.258	1.18419	3.29791	4.81504e-09	1.33094e-07	H2B clustered histone 20, pseudogene
ENSG00000204152.14	4.33185	4.62052	4.92822	14.7225	8.21731	9.27488	1.18383	2.97286	2.94617e-09	8.59515e-08	translocase of inner mitochondrial membrane 23 homolog B
ENSG00000251279.2	0.398331	0.355424	0.463833	0.981499	0.723804	1.13802	1.18328	0.200932	0.00321506	0.014306	SMIM15 antisense RNA 1
ENSG00000246889.3	1.69291	0.710849	1.50746	4.31859	2.17141	2.84505	1.18141	1.31844	6.05417e-06	7.52235e-05	CTTN divergent transcript
ENSG00000248144.6	0.448122	0.355424	0.579791	1.66855	1.19215	0.455209	1.18128	0.0758403	0.00232937	0.0110036	alcohol dehydrogenase 1C (class I), gamma polypeptide
ENSG00000289288.1	3.03727	2.48797	2.37714	4.22044	6.81228	6.54362	1.18037	2.28812	1.29539e-07	2.6179e-06	-
ENSG00000242242.7	0.697079	0.355424	0.289895	2.25745	0.723804	0.625912	1.17859	-0.259219	0.000856388	0.00494018	NECTIN3 antisense RNA 1
ENSG00000163644.15	5.27789	5.07749	5.2761	15.1151	10.9848	9.73009	1.1776	3.26786	2.28646e-09	6.854e-08	protein phosphatase, Mg2+/Mn2+ dependent 1K
ENSG00000113595.15	7.41892	5.78834	5.91387	17.3725	13.6671	12.632	1.17741	3.57355	8.56767e-10	2.79926e-08	tripartite motif containing 23
ENSG00000289015.1	0.497914	0.406199	0.231916	1.5704	0.723804	0.625912	1.1771	-0.218186	0.00269828	0.0124424	-
ENSG00000246982.7	0.697079	0.863173	0.231916	1.963	1.2773	1.13802	1.17658	0.0286477	0.00033369	0.00230278	BRPF3 antisense RNA 1
ENSG00000280587.2	2.38999	2.48797	2.2032	5.39824	4.3854	6.37292	1.17631	2.12846	2.03196e-07	3.88518e-06	long intergenic non-protein coding RNA 1348
ENSG00000160588.10	116.014	105.104	119.495	279.727	255.546	234.205	1.17542	7.58037	5.40102e-12	2.63287e-10	myelin protein zero like 3
ENSG00000279170.3	2.04145	1.72635	1.50746	6.18344	3.06552	3.35716	1.17532	1.54374	6.57446e-07	1.0911e-05	thiosulfate sulfurtransferase like domain containing 3
ENSG00000232160.7	0.746871	1.0155	0.463833	2.45375	1.74565	1.13802	1.17363	0.468141	0.000181835	0.00139559	RAP2C antisense RNA 1
ENSG00000236287.8	33.5096	27.977	29.3954	59.6751	70.6774	73.9714	1.17025	5.75216	1.79565e-11	8.37859e-10	zinc finger BED-type containing 5
ENSG00000116044.16	81.4587	92.1057	93.2304	224.567	201.218	173.719	1.1675	7.25295	8.2197e-12	3.95635e-10	NFE2 like bZIP transcription factor 2
ENSG00000248643.5	0.597497	0.609299	0.63777	1.7667	1.19215	1.36563	1.16664	0.329791	0.000648164	0.00394956	RBM14-RBM4 readthrough
ENSG00000245711.2	1.59332	1.2186	0.521812	2.45375	2.29914	2.90196	1.16608	1.10791	2.00672e-05	0.000214867	NADK2 antisense RNA 1
ENSG00000010310.9	8.0662	7.71778	6.84153	10.2076	16.5198	23.5001	1.16574	3.48936	8.40129e-10	2.75079e-08	gastric inhibitory polypeptide receptor
ENSG00000127666.11	15.7341	21.3255	15.6544	38.0821	43.8966	36.0753	1.16377	4.91896	5.50332e-11	2.32473e-09	toll like receptor adaptor molecule 1
ENSG00000165782.11	40.4306	42.9556	38.846	71.1586	94.4778	107.771	1.16351	6.27093	1.69058e-11	7.98476e-10	phosphatidylinositol-4,5-bisphosphate 4-phosphatase 1
ENSG00000215244.4	0.547705	0.507749	0.463833	1.1778	1.2773	0.967318	1.16326	0.0658613	0.00145824	0.00756796	long intergenic non-protein coding RNA 2649
ENSG00000164946.20	0.298748	0.406199	0.289895	0.490749	0.808958	0.853516	1.16286	-0.282011	0.00911909	0.0328158	FRAS1 related extracellular matrix 1
ENSG00000281327.3	0.597497	1.0155	0.521812	1.7667	1.8308	1.25182	1.16211	0.429647	0.000336367	0.00231916	-
ENSG00000106133.18	0.896245	0.913948	0.869686	1.86485	1.91595	2.21914	1.16179	0.803349	9.01426e-05	0.000771133	NSUN5 pseudogene 2
ENSG00000119139.21	4.6306	4.21432	3.24683	7.55754	9.40946	9.95769	1.16108	2.84785	1.41847e-08	3.54804e-07	tight junction protein 2
ENSG00000260563.3	1.84228	1.8279	1.91331	3.3371	3.83191	5.178	1.16049	1.90459	1.91551e-06	2.7677e-05	-
ENSG00000275713.3	1.64312	1.37092	1.68139	3.43525	3.15068	3.92617	1.15784	1.61606	4.41491e-06	5.7184e-05	H2B clustered histone 9
ENSG00000187775.17	1.44395	2.031	1.44948	4.51489	2.63976	4.21068	1.15715	1.5593	2.00917e-06	2.88817e-05	dynein axonemal heavy chain 17
ENSG00000196696.13	9.85869	7.00694	6.3777	15.2132	15.796	20.8258	1.15675	3.74799	8.24285e-10	2.70472e-08	-
ENSG00000279092.1	0.448122	0.456974	0.463833	1.7667	0.766381	0.853516	1.15434	-0.269252	0.00232937	0.0110036	-
ENSG00000134198.10	1.64312	2.94494	3.47874	8.53904	5.02405	4.83659	1.15297	2.22397	1.78644e-07	3.48562e-06	tetraspanin 2
ENSG00000229097.1	1.19499	0.812398	1.33352	2.1593	2.3843	2.78815	1.15157	1.07376	5.29676e-05	0.000488326	calmodulin 2 pseudogene 2
ENSG00000268471.6	4.13269	2.89417	2.02927	7.16494	6.30136	6.94193	1.1515	2.58277	8.04589e-08	1.71219e-06	MIR4453 host gene
ENSG00000213930.12	4.82976	2.84339	3.53672	6.08529	8.00442	10.5267	1.14982	2.69053	3.87882e-08	8.99438e-07	galactose-1-phosphate uridylyltransferase
ENSG00000289586.1	4.73018	4.16354	4.34843	11.5817	9.45203	8.59206	1.14658	3.02566	1.3299e-08	3.35397e-07	-
ENSG00000247157.7	0.647288	0.406199	0.521812	0.883349	0.936688	1.65013	1.14617	-0.0310411	0.00171129	0.0086056	long intergenic non-protein coding RNA 1252
ENSG00000247400.5	7.02059	4.97594	5.10216	14.0354	12.9007	11.1526	1.14601	3.5439	4.17488e-09	1.19066e-07	DNAJC3 divergent transcript
ENSG00000176907.5	1.24478	0.660074	0.63777	1.27595	2.34172	1.82083	1.14469	0.67868	0.000245207	0.0017927	transcriptional and immune response regulator
ENSG00000261270.1	0.946036	0.406199	0.173937	1.1778	1.31988	0.967318	1.14402	0.292836	0.0022093	0.0105672	-
ENSG00000020577.14	19.5182	21.6301	20.1767	55.7491	37.9359	42.3913	1.14377	5.17252	8.37701e-11	3.36359e-09	sterile alpha motif domain containing 4A
ENSG00000287356.1	0.597497	0.660074	0.463833	2.25745	0.681228	1.36563	1.14346	-0.280288	0.000601648	0.00371808	-
ENSG00000091536.20	0.995828	0.660074	0.869686	2.25745	1.53276	1.99154	1.14345	0.447234	0.000197616	0.00149343	myosin XVA
ENSG00000106415.13	11.8504	10.0027	9.74049	26.5986	22.736	20.7689	1.14283	4.17948	4.69068e-10	1.66443e-08	glucocorticoid induced 1
ENSG00000053524.13	0.448122	0.507749	0.927665	3.04265	0.766381	0.967318	1.1414	0.0652211	0.000395688	0.00264219	MCF.2 cell line derived transforming sequence-like 2
ENSG00000229931.2	2.78832	1.16782	1.1016	5.30009	2.63976	3.86927	1.14077	1.81746	2.15208e-06	3.04605e-05	ATXN1 antisense RNA 1
ENSG00000269858.6	11.5018	7.81933	8.00111	14.9188	19.5853	25.3779	1.13899	3.87622	1.05059e-09	3.36056e-08	egl-9 family hypoxia inducible factor 2
ENSG00000179630.11	5.92518	5.22981	6.3777	12.5632	14.4761	11.4371	1.13896	3.30645	5.47939e-09	1.49028e-07	laccase domain containing 1
ENSG00000260751.2	0.398331	0.558524	0.463833	1.1778	0.723804	1.36563	1.13741	-0.0690779	0.00178048	0.00888089	-
ENSG00000205740.2	0.796662	0.507749	0.811707	1.963	1.23473	1.65013	1.13617	0.510768	0.000364359	0.00247304	-
ENSG00000260233.3	1.69291	2.48797	1.73937	5.39824	3.95964	3.98308	1.13577	1.81994	1.39675e-06	2.12479e-05	ZNRD2 divergent transcript
ENSG00000287670.1	1.89207	1.2186	1.3915	5.30009	2.21399	3.07266	1.13528	1.44525	4.92669e-06	6.27998e-05	-
ENSG00000186020.13	7.91683	8.73328	8.63888	19.7281	17.201	18.7205	1.13376	3.88262	1.43774e-09	4.46783e-08	zinc finger protein 529
ENSG00000140543.15	0.995828	1.2186	1.15958	2.65005	2.12884	2.73125	1.13168	1.07287	4.36853e-05	0.000415296	DET1 partner of COP1 E3 ubiquitin ligase
ENSG00000280383.1	0.547705	0.609299	0.405854	1.27595	1.06442	1.19492	1.13065	0.10008	0.00171129	0.0086056	-
ENSG00000230371.1	0.497914	0.253874	0.289895	2.06115	0.510921	0.284505	1.13054	-0.566294	0.00450079	0.0188249	lysyl-tRNA synthetase 1 pseudogene 2
ENSG00000123843.13	46.9035	39.5536	41.1651	116.013	81.1938	82.5635	1.12911	6.25637	5.85265e-11	2.44292e-09	complement component 4 binding protein beta
ENSG00000134532.19	8.76328	8.27631	7.88515	28.8561	14.0503	12.7458	1.12859	3.79279	1.49574e-09	4.6012e-08	SRY-box transcription factor 5
ENSG00000257176.3	0.697079	0.0507749	0.579791	0.981499	1.19215	0.682813	1.1284	-0.199617	0.00576589	0.0230243	-
ENSG00000274677.1	0.547705	0.507749	1.21756	1.66855	1.49019	1.76393	1.12814	0.535578	0.000565852	0.00353409	-
ENSG00000289405.1	1.19499	0.558524	0.115958	1.7667	1.44761	1.13802	1.12731	0.046063	0.00075619	0.00446688	-
ENSG00000147251.16	0.846454	1.06627	0.811707	5.69269	0.808958	0.796615	1.12631	0.463535	3.57459e-05	0.000350296	dedicator of cytokinesis 11
ENSG00000139946.10	3.38581	4.51897	3.47874	7.45939	7.91927	9.38868	1.12435	2.60881	6.67412e-08	1.4465e-06	pellino E3 ubiquitin protein ligase family member 2
ENSG00000172986.13	0.497914	0.456974	0.927665	2.45375	1.14957	0.853516	1.12349	0.199205	0.000648164	0.00394956	glucoside xylosyltransferase 2
ENSG00000242125.3	24.3978	16.8573	16.9879	46.7193	37.1695	43.3017	1.12219	5.15967	2.03182e-10	7.63583e-09	small nucleolar RNA host gene 3
ENSG00000112299.8	0.34854	0.507749	0.405854	0.490749	1.02184	1.08112	1.12053	-0.298776	0.0084577	0.0309987	vanin 1
ENSG00000275325.4	0.448122	0.660074	0.579791	0.883349	1.49019	1.13802	1.11919	0.196445	0.00230465	0.0109172	PDCD6IP pseudogene 1
ENSG00000240038.7	1.24478	1.26937	0.985644	1.963	2.42687	3.12956	1.1189	0.905831	6.48729e-05	0.000580546	amylase alpha 2B
ENSG00000177173.5	1.89207	2.13255	1.62341	1.5704	4.59829	5.51941	1.11767	1.77491	6.03836e-06	7.52108e-05	nucleosome assembly protein 1 like 4 pseudogene 1
ENSG00000260708.1	3.33602	2.84339	3.07289	5.59454	6.89743	7.39714	1.11719	2.93041	2.57565e-07	4.79259e-06	TBC1D22A divergent transcript
ENSG00000006652.15	6.02476	4.41742	4.17449	8.14644	10.0481	13.3149	1.11652	3.12457	2.68301e-08	6.42659e-07	interferon related developmental regulator 1
ENSG00000279794.1	0.896245	0.456974	0.985644	2.9445	1.31988	1.25182	1.11651	0.0486373	0.00026625	0.00191084	-
ENSG00000254461.1	0.497914	0.761623	0.869686	1.963	1.61792	1.13802	1.11649	0.371318	0.000671686	0.00406852	-
ENSG00000137070.19	0.746871	0.406199	0.63777	0.883349	1.19215	1.70703	1.11469	0.0980357	0.00187917	0.00929415	interleukin 11 receptor subunit alpha
ENSG00000198796.7	6.921	5.63601	4.75428	19.2374	9.36688	9.95769	1.11463	3.33242	8.26852e-09	2.164e-07	alpha kinase 2
ENSG00000125740.14	3.58498	4.31587	4.92822	20.1207	4.9389	4.49519	1.11352	3.2314	2.71342e-08	6.48924e-07	FosB proto-oncogene, AP-1 transcription factor subunit
ENSG00000118515.12	47.0529	50.1148	54.9642	124.16	119.939	85.0671	1.11283	6.30668	9.73623e-11	3.80911e-09	serum/glucocorticoid regulated kinase 1
ENSG00000182472.9	16.0826	15.0801	13.6251	23.3597	28.9948	44.0983	1.11175	4.68502	6.44525e-10	2.18537e-08	calpain 12
ENSG00000112972.15	314.532	382.132	418.377	943.809	720.824	742.957	1.11029	9.3509	5.51547e-11	2.32473e-09	3-hydroxy-3-methylglutaryl-CoA synthase 1
ENSG00000214922.9	5.52684	4.01122	5.10216	6.57604	5.6627	19.1188	1.10996	2.86925	3.38512e-08	7.94619e-07	HLA-F antisense RNA 1
ENSG00000175265.18	59.9986	31.3281	33.6858	80.8755	87.41	101.056	1.1072	6.14977	1.39191e-10	5.33614e-09	golgin A8 family member A
ENSG00000131791.8	57.2601	51.7396	51.8913	104.235	118.534	123.475	1.10636	6.56673	1.20064e-10	4.64958e-09	protein kinase AMP-activated non-catalytic subunit beta 2
ENSG00000114541.15	9.2612	12.846	10.7841	33.0765	18.2654	20.1999	1.10373	4.35459	1.5326e-09	4.70511e-08	FERM domain containing 4B
ENSG00000128590.5	26.489	27.1138	27.0183	54.1787	60.1183	58.8357	1.10371	5.70841	2.6306e-10	9.62535e-09	DnaJ heat shock protein family (Hsp40) member B9
ENSG00000229419.1	0.398331	0.507749	0.463833	1.7667	0.681228	0.853516	1.10119	-0.210046	0.00303923	0.0136712	RALGAPA1 pseudogene 1
ENSG00000167565.13	18.5224	22.7472	22.206	41.91	48.6652	45.3502	1.1008	5.29758	4.22733e-10	1.51055e-08	SERTA domain containing 3
ENSG00000230844.3	2.3402	3.30037	2.84097	5.10379	6.34393	6.54362	1.10027	2.43472	6.4335e-07	1.07281e-05	ZNF674 antisense RNA 1 (head to head)
ENSG00000228204.2	0.597497	0.812398	0.521812	0.29445	1.66049	1.82083	1.09968	0.347798	0.0024548	0.011468	-
ENSG00000214279.13	7.31933	4.51897	4.40641	9.81499	10.5165	14.4529	1.09953	3.21747	2.33263e-08	5.64046e-07	scavenger receptor family member expressed on T cells 1
ENSG00000164463.12	20.5141	14.2677	18.4953	35.0395	39.8944	38.9772	1.09842	4.95974	6.19724e-10	2.11538e-08	CREB3 regulatory factor
ENSG00000133858.17	26.5388	21.9348	23.5395	37.8858	48.7929	67.0864	1.09826	5.51307	3.85797e-10	1.38181e-08	zinc finger C3H1-type containing
ENSG00000185168.6	2.19082	2.64029	2.55108	3.43525	5.96074	5.97461	1.09815	1.96738	1.81564e-06	2.65355e-05	long intergenic non-protein coding RNA 482
ENSG00000134884.15	187.415	112.873	106.508	291.701	274.492	304.648	1.09766	7.82998	1.0683e-10	4.15102e-09	arginine and glutamate rich 1
ENSG00000221947.8	1.99166	1.67557	2.02927	5.88899	3.78933	2.95886	1.09658	1.74645	4.35467e-06	5.67893e-05	XK related 9
ENSG00000246523.9	1.29458	1.32015	2.08725	6.08529	2.76749	1.87774	1.0947	1.63206	1.00335e-05	0.000116864	FZD4 divergent transcript
ENSG00000196189.14	0.448122	0.558524	0.463833	1.47225	0.766381	1.13802	1.09437	-0.0828251	0.00272816	0.0125683	semaphorin 4A
ENSG00000274561.1	0.846454	0.507749	1.04362	2.65005	0.894111	1.99154	1.09318	0.310065	0.000308237	0.00215639	-
ENSG00000182873.5	1.64312	2.2341	2.02927	2.1593	3.61902	6.42982	1.09282	1.62158	6.95894e-06	8.50116e-05	PRKCZ antisense RNA 1
ENSG00000204842.18	45.5093	40.6199	39.5997	101.291	83.2801	83.8722	1.09226	6.11419	2.40343e-10	8.90084e-09	ataxin 2
ENSG00000181652.20	3.28623	2.64029	1.91331	3.82784	5.40724	7.28334	1.09205	2.04785	1.03194e-06	1.62156e-05	autophagy related 9B
ENSG00000215252.12	10.506	7.76856	5.73993	15.0169	17.9674	18.1514	1.09097	3.72107	6.57295e-09	1.75332e-07	golgin A8 family member B
ENSG00000227376.1	0.647288	0.609299	0.695749	0.392599	1.44761	1.99154	1.09006	0.517934	0.00278273	0.0127811	ferritin heavy chain 1 pseudogene 16
ENSG00000185842.16	13.5433	9.24103	11.074	27.6783	21.2458	23.5001	1.08922	4.30549	2.48515e-09	7.40594e-08	dynein axonemal heavy chain 14
ENSG00000126775.9	9.31099	9.24103	9.62453	22.4763	19.8833	17.7531	1.08793	3.96879	4.43062e-09	1.24958e-07	autophagy related 14
ENSG00000259943.1	3.18665	3.45269	2.14523	4.80934	6.42909	7.28334	1.0878	2.52428	7.13216e-07	1.17041e-05	ZMPSTE24 divergent transcript
ENSG00000243477.6	5.07872	5.28059	4.11651	9.32424	9.45203	12.0061	1.08773	3.09359	5.50487e-08	1.22083e-06	N-alpha-acetyltransferase 80, NatH catalytic subunit
ENSG00000165030.4	33.5096	35.187	35.0194	81.857	71.9972	66.8019	1.08756	5.83902	3.46689e-10	1.25054e-08	nuclear factor, interleukin 3 regulated
ENSG00000257322.7	0.448122	0.710849	0.753728	2.5519	0.766381	1.25182	1.08735	0.17554	0.00075619	0.00446688	-
ENSG00000225762.1	1.24478	1.67557	1.15958	3.63154	2.59718	2.73125	1.08722	1.41847	3.12516e-05	0.000312271	long intergenic non-protein coding RNA 1389
ENSG00000167578.18	0.547705	0.609299	0.347874	0.29445	1.23473	1.42253	1.08669	-0.105665	0.00672341	0.0259317	RAB4B, member RAS oncogene family
ENSG00000238045.9	2.2904	1.52325	2.02927	2.3556	4.64086	4.95039	1.08458	1.78029	8.32597e-06	9.91707e-05	MVP divergent transcript
ENSG00000238197.7	2.68873	1.87867	2.37714	6.28159	3.74675	5.1211	1.08405	1.89477	1.53254e-06	2.29025e-05	PAXBP1 antisense RNA 1
ENSG00000287778.2	0.995828	0.913948	0.811707	0.883349	1.74565	2.90196	1.08386	0.648467	0.000449975	0.00294919	-
ENSG00000229152.2	2.58915	0.964723	1.27554	2.25745	2.89522	4.95039	1.08134	1.58026	1.96192e-05	0.000211405	ANKRD10 intronic transcript 1
ENSG00000244627.5	0.746871	0.609299	0.521812	1.963	1.02184	1.30872	1.08086	0.205375	0.000827345	0.00480785	TPTE pseudogene 2
ENSG00000237877.7	1.29458	0.406199	0.63777	1.66855	1.40503	1.99154	1.08066	0.586777	0.00074001	0.00439855	long intergenic non-protein coding RNA 1473
ENSG00000180596.8	0.697079	1.47247	1.04362	2.1593	2.08626	2.56055	1.07954	1.40477	0.000189666	0.0014448	H2B clustered histone 4
ENSG00000184949.18	0.547705	0.456974	0.579791	1.1778	0.979265	1.25182	1.07849	-0.152872	0.00284518	0.013004	family with sequence similarity 227 member A
ENSG00000108465.15	32.6134	19.853	22.7858	44.6582	53.3486	60.7135	1.07838	5.31119	7.22037e-10	2.41597e-08	CDK5 regulatory subunit associated protein 3
ENSG00000259865.1	1.19499	0.456974	0.579791	2.3556	1.06442	1.70703	1.07798	0.329182	0.000565852	0.00353409	-
ENSG00000137502.10	12.1491	12.6937	12.1176	35.0395	22.4379	21.2241	1.07707	4.36969	2.82661e-09	8.27802e-08	RAB30, member RAS oncogene family
ENSG00000162994.16	2.38999	1.67557	1.56544	1.963	4.2151	5.2918	1.07698	1.74577	1.24732e-05	0.000141921	clathrin heavy chain linker domain containing 1
ENSG00000241635.8	1.29458	1.6248	1.3915	1.86485	3.87448	2.95886	1.07639	1.23205	5.88331e-05	0.000534331	UDP glucuronosyltransferase family 1 member A1
ENSG00000152503.10	0.34854	0.558524	0.579791	0.588899	1.02184	1.36563	1.07407	-0.166937	0.00858773	0.0313039	tripartite motif containing 36
ENSG00000154548.9	1.29458	0.812398	0.521812	4.12229	1.23473	1.08112	1.07403	0.677104	0.000138392	0.00110961	serine and arginine rich splicing factor 12
ENSG00000154447.15	38.3394	45.7482	44.412	89.0219	89.4111	92.0091	1.07373	6.26753	4.80944e-10	1.69554e-08	SH3 domain containing ring finger 1
ENSG00000137766.18	8.51433	4.06199	4.40641	10.6002	13.4117	11.6647	1.07369	3.51138	4.07974e-08	9.38893e-07	unc-13 homolog C
ENSG00000241343.10	7.26954	4.01122	3.8846	8.44089	11.2403	12.063	1.07304	3.11121	6.8032e-08	1.47239e-06	ribosomal protein L36a
ENSG00000154640.15	20.4643	16.7049	17.9155	52.0194	33.2098	31.4094	1.07268	4.97926	1.29774e-09	4.0659e-08	BTG anti-proliferation factor 3
ENSG00000102287.19	57.4593	38.1319	39.8896	78.7162	94.4778	111.526	1.07246	6.29991	4.81169e-10	1.69554e-08	gamma-aminobutyric acid type A receptor subunit epsilon
ENSG00000198799.12	8.76328	9.24103	9.56655	15.704	20.7774	21.1103	1.07171	3.92992	9.72688e-09	2.50274e-07	leucine rich repeats and immunoglobulin like domains 2
ENSG00000273001.1	0.497914	0.355424	0.405854	1.86485	0.553497	0.682813	1.07168	-0.404293	0.00497031	0.0204302	PFKP divergent transcript
ENSG00000185666.15	0.398331	0.304649	0.231916	0.981499	0.638651	0.51211	1.07072	-0.463387	0.0139077	0.0459712	synapsin III
ENSG00000167615.17	170.536	140.291	121.64	199.441	310.469	397.909	1.07069	7.89873	2.95137e-10	1.07475e-08	leukocyte receptor cluster member 8
ENSG00000006576.16	8.96245	7.41313	10.0304	18.0596	18.8615	18.436	1.07065	4.05561	1.06172e-08	2.71807e-07	putative homeodomain transcription factor 2
ENSG00000114796.16	35.2523	32.4959	32.1204	62.9141	74.5093	71.923	1.06906	5.78609	7.24199e-10	2.41791e-08	kelch like family member 24
ENSG00000107443.16	19.9166	18.7359	18.7852	46.1304	38.5745	36.1322	1.06896	4.9969	1.44826e-09	4.48497e-08	cyclin J
ENSG00000198221.11	2.2904	0.863173	1.50746	2.7482	2.93779	4.03998	1.06677	1.56195	3.10861e-05	0.000310821	AFDN divergent transcript
ENSG00000158246.8	2.38999	5.99144	4.52237	11.9743	7.96185	7.56784	1.06661	3.33411	1.36529e-07	2.74822e-06	terminal nucleotidyltransferase 5B
ENSG00000233845.1	0.547705	0.253874	0.405854	1.5704	0.340614	1.02422	1.06639	-0.70629	0.00558872	0.0225113	-
ENSG00000139631.20	7.91683	5.12826	4.87024	11.1891	11.2828	15.0788	1.06603	3.27633	3.9641e-08	9.15081e-07	cysteine sulfinic acid decarboxylase
ENSG00000104343.21	5.57664	4.97594	4.92822	7.65569	11.7086	12.5751	1.06335	3.22927	1.08478e-07	2.23804e-06	ubiquitin conjugating enzyme E2 W
ENSG00000092529.25	1.84228	0.761623	0.811707	2.25745	1.78822	3.24336	1.06162	1.03655	0.000106552	0.000891319	calpain 3
ENSG00000147050.17	45.0612	48.033	48.5865	95.0091	97.5859	102.934	1.06098	6.31682	7.0886e-10	2.38233e-08	lysine demethylase 6A
ENSG00000233377.1	1.79249	0.507749	0.521812	1.3741	2.29914	2.10534	1.06037	0.613786	0.000384653	0.00258434	MT-ND4 pseudogene 20
ENSG00000261488.1	3.08707	1.8279	1.79735	4.02414	3.61902	6.42982	1.06037	2.01855	4.74636e-06	6.07916e-05	TGF-beta induced lncRNA
ENSG00000274964.1	1.04562	0.913948	0.695749	1.66855	1.87338	1.99154	1.05808	0.577616	0.000487475	0.00313652	-
ENSG00000163251.4	93.1597	107.694	98.1006	210.728	202.836	208.486	1.05693	7.32447	5.46508e-10	1.89514e-08	frizzled class receptor 5
ENSG00000214021.17	6.12434	3.90967	4.40641	7.26309	10.3887	12.063	1.05662	3.02568	1.5245e-07	3.03667e-06	tubulin tyrosine ligase like 3
ENSG00000257636.6	0.448122	0.710849	0.405854	1.3741	1.10699	0.910417	1.05585	-0.0279261	0.00365465	0.0158777	G2E3 antisense RNA 1
ENSG00000273355.1	0.647288	0.609299	0.347874	0.883349	0.894111	1.59323	1.05584	0.141316	0.00418507	0.0177377	-
ENSG00000100968.14	0.746871	1.67557	1.91331	0.981499	2.34172	5.178	1.05563	1.07873	0.000113423	0.000941058	nuclear factor of activated T cells 4
ENSG00000100941.9	203.896	132.979	143.788	348.432	336.569	314.208	1.05545	8.14651	5.00025e-10	1.75388e-08	pinin, desmosome associated protein
ENSG00000066422.6	21.1115	22.2394	24.1773	42.2044	48.8781	48.9918	1.05515	5.24078	1.97055e-09	5.98875e-08	zinc finger and BTB domain containing 11
ENSG00000257354.2	1.19499	1.0155	0.579791	1.7667	1.91595	2.16224	1.0545	0.854688	0.000339358	0.0023345	MIRLET7I host gene
ENSG00000179168.15	1.04562	0.964723	0.753728	2.5519	1.66049	1.82083	1.05407	0.540429	0.000339358	0.0023345	gametogenetin
ENSG00000288833.1	1.59332	0.710849	1.21756	2.7482	2.34172	2.33294	1.05066	1.31966	0.000135741	0.0010918	-
ENSG00000140022.14	12.9458	12.7445	15.5384	26.5986	26.057	32.6043	1.05028	4.73244	6.61354e-09	1.76107e-07	stonin 2
ENSG00000203865.12	3.4854	2.2341	2.84097	4.22044	5.62013	7.62475	1.05009	2.43222	2.37647e-06	3.32054e-05	ATP1A1 antisense RNA 1
ENSG00000150722.11	1.29458	0.558524	0.753728	2.65005	1.61792	1.47943	1.05008	0.493538	0.000347793	0.00237965	protein phosphatase 1 regulatory inhibitor subunit 1C
ENSG00000235408.6	0.846454	0.660074	0.811707	2.45375	1.31988	1.36563	1.05	0.316707	0.000648612	0.00394999	small nucleolar RNA, H/ACA box 71B
ENSG00000147894.17	2.43978	2.38642	2.2032	5.20194	4.64086	4.83659	1.04862	2.15272	4.59328e-06	5.91928e-05	C9orf72-SMCR8 complex subunit
ENSG00000274213.1	0.796662	0.609299	0.753728	2.3556	1.06442	1.42253	1.04723	0.737568	0.00084315	0.00488227	-
ENSG00000196295.13	22.6551	11.4751	13.6251	32.4876	30.2721	36.0753	1.04673	4.62122	4.68837e-09	1.30275e-07	GARS1 divergent transcript
ENSG00000170160.18	3.33602	2.48797	2.55108	5.39824	5.06663	6.88503	1.04618	2.36156	2.29733e-06	3.23067e-05	coiled-coil domain containing 144A
ENSG00000278600.1	3.73435	2.43719	2.31916	7.65569	4.9389	5.4625	1.04564	2.41676	1.55783e-06	2.31671e-05	-
ENSG00000260051.1	1.79249	1.72635	1.62341	2.7482	3.19325	4.55209	1.04424	1.46232	2.88163e-05	0.00029234	-
ENSG00000197372.10	2.93769	3.35114	3.53672	5.30009	7.62123	6.99883	1.04417	2.44109	1.5523e-06	2.31494e-05	zinc finger protein 675
ENSG00000102221.14	22.9538	23.1026	21.3943	53.2954	44.8759	41.1964	1.0433	5.20566	2.77332e-09	8.13756e-08	jade family PHD finger 3
ENSG00000169507.10	1.39416	1.6248	1.62341	4.51489	2.72491	2.73125	1.04316	1.35096	2.78049e-05	0.000283588	solute carrier family 38 member 11
ENSG00000187546.14	1.29458	1.6248	1.50746	2.84635	3.44871	2.73125	1.04302	1.26872	7.30383e-05	0.000641946	alkylglycerol monooxygenase
ENSG00000108960.9	32.9121	29.4494	29.7433	73.5142	54.4556	62.136	1.04199	5.81249	1.98104e-09	5.99737e-08	monocyte to macrophage differentiation associated
ENSG00000255139.2	0.398331	0.558524	0.521812	0.588899	1.14957	1.13802	1.04135	0.134417	0.00757405	0.0284643	-
ENSG00000200913.1	0.298748	0.710849	0.289895	0.687049	1.02184	0.910417	1.04125	0.0284021	0.0084577	0.0309987	small nucleolar RNA, C/D box 46
ENSG00000008517.19	66.6209	76.8732	70.6765	178.044	135.309	127.857	1.04107	6.92059	1.10813e-09	3.52983e-08	interleukin 32
ENSG00000225889.10	0.647288	0.710849	0.579791	2.65005	0.638651	1.30872	1.04012	0.181729	0.00075619	0.00446688	-
ENSG00000279041.1	1.7427	1.47247	1.33352	5.20194	2.08626	2.78815	1.03889	1.18889	2.92041e-05	0.000295685	-
ENSG00000173559.15	25.4434	20.6146	21.8581	58.6936	38.6171	42.7896	1.03782	5.20479	3.22902e-09	9.36661e-08	nucleic acid binding protein 1
ENSG00000091138.13	72.1477	63.3163	70.0387	127.497	152.723	141.399	1.03758	6.91723	1.31312e-09	4.10566e-08	solute carrier family 26 member 3
ENSG00000231160.11	0.946036	0.710849	0.579791	0.883349	1.2773	2.33294	1.03734	0.529108	0.00169526	0.00853391	KLF3 antisense RNA 1
ENSG00000265749.6	0.995828	0.660074	0.289895	2.45375	1.23473	0.796615	1.03667	0.211292	0.00110892	0.00607316	-
ENSG00000174456.16	3.88373	3.70657	3.01491	6.77234	6.98258	8.02305	1.03644	2.67889	9.49536e-07	1.51074e-05	chromosome 12 open reading frame 76
ENSG00000111276.12	85.1433	76.7716	71.5462	167.149	160.685	151.186	1.03637	7.00336	1.26823e-09	3.98982e-08	cyclin dependent kinase inhibitor 1B
ENSG00000254536.2	1.84228	0.558524	0.347874	2.1593	2.08626	1.59323	1.03587	0.422513	0.000415812	0.00276086	-
ENSG00000251432.8	1.09541	1.37092	0.927665	1.47225	2.68233	2.56055	1.03555	1.06752	0.00032322	0.00224372	long intergenic non-protein coding RNA 2615
ENSG00000067064.12	161.274	158.57	158.283	402.513	294.163	283.709	1.03511	8.03529	1.05009e-09	3.36056e-08	isopentenyl-diphosphate delta isomerase 1
ENSG00000241404.7	1.44395	0.761623	0.695749	4.41674	1.02184	1.47943	1.03432	0.41782	0.000129855	0.00105166	EGF like domain multiple 8
ENSG00000272518.1	0.846454	0.456974	0.63777	1.963	1.14957	1.13802	1.03397	0.319827	0.00221769	0.0105941	-
ENSG00000231742.6	0.896245	0.761623	0.579791	0.981499	1.8308	1.59323	1.03339	0.496239	0.00210048	0.0101487	long intergenic non-protein coding RNA 1273
ENSG00000079335.20	4.08289	4.31587	4.40641	10.502	7.83412	8.19376	1.03281	2.89547	4.14619e-07	7.32206e-06	cell division cycle 14A
ENSG00000249915.9	10.1077	6.04221	6.72557	15.2132	13.1988	18.5498	1.03259	3.48361	4.91449e-08	1.10834e-06	programmed cell death 6
ENSG00000267632.1	0.946036	0.456974	0.405854	1.47225	0.723804	1.76393	1.03254	-0.208671	0.00187917	0.00929415	-
ENSG00000198551.10	9.90849	7.87011	7.88515	21.0041	16.903	14.965	1.03126	3.79817	3.49569e-08	8.19313e-07	zinc finger protein 627
ENSG00000100359.21	0.995828	0.964723	0.521812	0.981499	1.91595	1.99154	1.02918	0.457766	0.00117091	0.00635339	small G protein signaling modulator 3
ENSG00000124802.12	3.13686	4.92516	5.10216	9.71684	8.08958	9.16107	1.02918	2.83017	4.47992e-07	7.81196e-06	eukaryotic translation elongation factor 1 epsilon 1
ENSG00000215417.13	3.28623	1.57402	1.85533	6.28159	3.91706	4.03998	1.02883	1.65744	7.00892e-06	8.55536e-05	miR-17-92a-1 cluster host gene
ENSG00000132716.19	37.8415	26.9107	30.6709	56.5343	64.7592	73.1179	1.02805	5.69289	3.25485e-09	9.41308e-08	DDB1 and CUL4 associated factor 8
ENSG00000258947.8	0.796662	0.304649	0.231916	1.963	0.596074	0.682813	1.02785	-0.0240078	0.00442901	0.0185693	tubulin beta 3 class III
ENSG00000114423.23	26.489	21.3762	20.3507	50.3509	46.3235	42.6189	1.0272	5.18844	4.76146e-09	1.31852e-07	Cbl proto-oncogene B
ENSG00000156042.19	1.29458	0.761623	0.579791	1.47225	1.8308	2.04844	1.02562	0.594431	0.000899584	0.00514814	cilia and flagella associated protein 70
ENSG00000073605.19	10.6056	7.26081	7.18941	16.9799	15.5831	18.6067	1.02542	3.80888	4.473e-08	1.01864e-06	gasdermin B
ENSG00000213462.5	2.53936	2.08177	2.31916	5.30009	3.57645	5.51941	1.02536	2.07462	6.3251e-06	7.80181e-05	endogenous retrovirus group 3 member 1, envelope
ENSG00000254233.1	1.49374	0.812398	0.753728	2.84635	1.70307	2.04844	1.02485	0.629544	0.000284577	0.00201863	long intergenic non-protein coding RNA 2365
ENSG00000166046.11	11.1035	10.4596	10.2623	21.0041	22.9489	20.6551	1.02246	4.31821	2.77334e-08	6.61181e-07	t-complex 11 like 2
ENSG00000166262.16	1.24478	0.863173	0.521812	2.25745	2.17141	1.08112	1.02084	0.563745	0.000734398	0.00437477	family with sequence similarity 227 member B
ENSG00000186074.19	4.92935	4.11277	4.29045	11.4835	7.96185	8.07995	1.02072	2.96054	4.28649e-07	7.52626e-06	CD300 molecule like family member f
ENSG00000231226.1	1.24478	1.26937	1.1016	2.84635	2.12884	2.56055	1.02044	0.950973	0.000204311	0.00153641	TRIM31 antisense RNA 1
ENSG00000259456.4	1.39416	0.913948	1.04362	3.04265	1.61792	2.50365	1.01968	0.866458	0.000199504	0.00150546	ADNP antisense RNA 1
ENSG00000237298.10	0.846454	1.11705	0.289895	1.1778	1.66049	1.70703	1.01949	0.588279	0.00169526	0.00853391	TTN antisense RNA 1
ENSG00000018408.15	26.1903	24.4227	24.0613	63.8956	47.7711	40.286	1.01939	5.42326	5.44167e-09	1.48266e-07	WW domain containing transcription regulator 1
ENSG00000280195.1	1.09541	0.913948	0.869686	1.5704	1.95853	2.21914	1.01578	0.849977	0.000782431	0.0045952	-
ENSG00000152527.14	1.09541	1.0155	1.1016	2.1593	2.08626	2.27604	1.01556	0.70707	0.000485363	0.0031274	pleckstrin homology, MyTH4 and FERM domain containing H2
ENSG00000255100.1	1.1452	0.507749	0.695749	1.47225	1.91595	1.30872	1.01535	0.434815	0.00173413	0.00868382	TSKU antisense RNA 1
ENSG00000183718.6	11.5516	7.10849	8.11707	14.9188	19.5001	19.4602	1.0151	3.95135	5.64516e-08	1.24651e-06	tripartite motif containing 52
ENSG00000178385.15	15.9332	14.5724	13.5091	27.3838	32.8267	28.5074	1.01334	4.66416	1.82096e-08	4.44546e-07	pleckstrin homology domain containing M3
ENSG00000143344.16	43.916	37.9796	40.2375	79.2069	85.4515	81.6531	1.01239	6.16952	4.44856e-09	1.25233e-07	ral guanine nucleotide dissociation stimulator like 1
ENSG00000198563.14	127.964	83.017	85.2872	179.418	209.648	208.486	1.01238	7.28515	2.72972e-09	8.04056e-08	DExD-box helicase 39B
ENSG00000289326.1	1.49374	1.87867	2.14523	7.55754	2.29914	2.33294	1.0123	1.65035	1.4115e-05	0.000157432	-
ENSG00000119138.5	2.93769	1.98022	2.08725	4.41674	4.3854	5.3487	1.01054	2.17978	1.10858e-05	0.000127466	Kruppel like factor 9
ENSG00000263766.6	1.39416	1.16782	1.15958	2.06115	2.59718	2.73125	1.00864	1.09608	0.000227883	0.00168543	KPNB1 divergent transcript
ENSG00000184557.4	7.71767	7.00694	6.20376	18.9429	13.6671	10.1284	1.00856	3.72513	1.19152e-07	2.43051e-06	suppressor of cytokine signaling 3
ENSG00000227777.1	1.94186	3.60502	3.13087	7.26309	5.36467	5.1211	1.00839	2.41948	4.36101e-06	5.68008e-05	ribosomal protein L7a pseudogene 19
ENSG00000235609.7	0.746871	0.660074	0.695749	2.5519	1.10699	1.02422	1.00762	0.0411631	0.00145306	0.00754881	-
ENSG00000003987.14	0.597497	0.507749	0.289895	1.27595	0.638651	1.13802	1.00633	-0.581632	0.00663356	0.0256595	myotubularin related protein 7
ENSG00000223745.8	9.51016	6.19454	5.91387	12.6613	14.6464	16.0461	1.00604	3.47192	1.35822e-07	2.73761e-06	CCDC18 antisense RNA 1
ENSG00000151967.18	0.896245	0.812398	0.289895	1.963	0.766381	1.70703	1.0057	0.302304	0.00159968	0.00815772	schwannomin interacting protein 1
ENSG00000246790.2	0.647288	0.558524	0.695749	1.27595	1.14957	1.42253	1.00372	-0.0160568	0.00387452	0.0166669	SORL1 antisense RNA 1
ENSG00000117707.16	35.8	29.9064	34.2656	69.6864	68.6763	62.136	1.00348	5.63243	7.15874e-09	1.8865e-07	prospero homeobox 1
ENSG00000080822.17	21.6593	19.396	16.64	40.7322	36.4883	38.6927	1.00335	4.95465	1.34341e-08	3.37691e-07	claudin domain containing 1
ENSG00000250874.1	0.34854	0.253874	0.869686	2.25745	0.596074	0.569011	1.00316	-0.203178	0.00589399	0.0234042	-
ENSG00000288913.1	1.19499	1.2186	0.753728	3.53339	1.57534	1.82083	1.00292	0.749279	0.00024621	0.00179698	-
ENSG00000163347.6	199.016	226.202	224.089	494.381	430.366	376.287	1.00238	8.48226	3.21201e-09	9.33503e-08	claudin 1
ENSG00000143367.17	44.862	47.2714	45.9194	110.026	84.898	81.9945	1.00187	6.20448	5.69576e-09	1.54362e-07	tuftelin 1
ENSG00000273137.1	0.796662	0.660074	0.463833	2.3556	0.808958	1.19492	1.0014	0.288467	0.0015419	0.00789475	SELENOO antisense RNA 1
ENSG00000264577.1	4.77997	3.24959	2.84097	8.53904	8.30246	5.178	1.00119	2.61856	1.54764e-06	2.31055e-05	-
ENSG00000165121.12	1.64312	1.0155	0.985644	2.84635	2.17141	2.50365	1.00119	0.893327	0.000204311	0.00153641	-
ENSG00000266967.7	0.746871	0.761623	0.695749	0.883349	1.53276	1.82083	1.00069	0.281448	0.00287095	0.0130956	alanyl-tRNA synthetase domain containing 1

## Sheet: Table_S9
Table S9: Differentially expressed genes between PRL2022 (control) and PRL2022 co-cultivated with two intestinal microbial communities (C1 and C2).
	C1										C2
Gene_ID	PRL2022 - Replicate 1	PRL2022 - Replicate 2	PRL2022 - Replicate 3	PRL2022+C1 - Replicate 1	PRL2022+C1 - Replicate 2	PRL2022+C1 - Replicate 3	logFC	logCPM	PValue	FDR	PRL2022 - Replicate 1	PRL2022 - Replicate 2	PRL2022 - Replicate 3	PRL2022+C2 - Replicate 1	PRL2022+C2 - Replicate 2	PRL2022+C2 - Replicate 3	logFC	logCPM	PValue	FDR	Annotation
67B_0010	36.6051	34.2314	41.3788	120.239	123.058	128.073	1.72131	6.37631	8.56575e-08	3.58669e-07	34.4413	32.2115	38.9672	405.083	686.643	692.914	4.07543	8.31275	8.03921e-25	2.28447e-23	NADP-specific glutamate dehydrogenase
67B_0012	372.362	598.365	591.852	1133.76	1097.62	1108.72	1.09242	9.67857	0.000275233	0.000618212	350.352	563.058	557.358	19.8206	22.5203	21.9268					pyridoxal phosphate-dependent aminotran
67B_0013	84.5703	142.403	161.445	272.301	288.279	284.356	1.10508	7.70019	0.00025637	0.000580972	79.5714	134	152.036	31.5891	35.8823	27.6696					hypothetical protein
67B_0018	23.9826	31.0365	27.4728	83.5997	74.3251	83.2525	1.52915	5.81197	2.42509e-06	7.69901e-06	22.565	29.2051	25.8716	13.0073	24.0216	26.1034					aminotransferase class I/II-fold pyrido
67B_0024	11.3602	23.7338	33.2387	79.2993	69.2263	72.0473	1.60132	5.66535	4.5329e-07	1.60985e-06	10.6887	22.3333	31.3015	65.6557	85.4268	77.3965	1.75923	5.66531	1.51166e-06	4.94858e-06	aspartate aminotransferase family prote
67B_0028	225.942	450.029	381.566	1699.34	1788.61	1825.17	2.32262	10.0571	8.88587e-14	9.82758e-13	212.586	423.475	359.328	3290.22	3542.29	3475.4	3.36759	10.8813	2.84998e-19	4.70246e-18	DNA starvation/stationary phase protect
67B_0029	39.1296	53.401	49.858	168.747	169.536	164.834	1.80301	6.78557	1.23226e-08	6.10135e-08	36.8166	50.25	46.9522	85.4763	129.491	123.469	1.32798	6.33059	0.000225723	0.000513502	hemolysin family protein
67B_0031	51.752	55.6831	52.5714	183.369	175.027	178.005	1.74228	6.89029	3.86959e-08	1.73833e-07	48.6929	52.3975	49.5074	242.183	287.058	288.703	2.43994	7.35291	4.30567e-11	2.63755e-10	carbonic anhydrase
67B_0032	161.567	168.419	184.848	518.972	466.052	477.203	1.50348	8.37504	9.04913e-07	3.07943e-06	152.017	158.481	174.075	1470.44	1529.43	1459.57	3.20012	9.69038	1.11448e-17	1.55117e-16	redoxin domain-containing protein
67B_0051	667.727	962.587	1652.1	2571.12	2811.31	2876.09	1.32855	10.9117	1.03948e-05	2.96682e-05	628.258	905.789	1555.81	3433.92	4089.53	3839.54	1.87684	11.2354	1.10105e-07	4.34057e-07	phosphoenolpyruvate carboxylase
67B_0054	25.2449	37.8828	51.5539	94.6087	90.1118	96.3252	1.24854	6.09305	6.19788e-05	0.000154947	23.7527	35.6474	48.5492	53.2678	80.6976	67.4772					amidohydrolase family protein
67B_0058	262.547	245.097	306.949	641.447	717.463	695.311	1.33328	8.90831	1.12921e-05	3.20047e-05	247.028	230.635	289.06	672.042	855.394	834.003	1.62248	9.03107	4.22887e-06	1.28563e-05	glycogen/starch/alpha-glucan phosphoryl
67B_0061	87.0948	62.9858	34.2562	63.9899	80.2083	79.5175					81.9466	59.2693	32.2597	142.46	112.076	130.125	1.1776	6.54915	0.00127204	0.00255407	cell division protein CrgA
67B_0063	32.8183	37.8828	45.1096	111.122	118.155	117.163	1.56043	6.31256	8.75804e-07	2.9954e-06	30.8784	35.6474	42.4806	224.84	236.613	196.95	2.57734	7.02047	5.21382e-12	3.60388e-11	class E sortase
67B_0064	45.4408	55.2267	43.0746	72.0746	74.227	72.1456					42.7548	51.968	40.5642	87.3344	94.4349	90.4482	1.00694	6.10997	0.00527611	0.00954458	gamma-glutamyl-gamma-aminobutyrate hydr
67B_0065	74.4724	85.3503	82.4184	453.089	480.466	466.981	2.52603	8.11493	2.17511e-15	3.23091e-14	70.0703	80.3141	77.6149	139.983	229.031	214.048	1.35449	7.09763	0.000144251	0.000340548	Stk1 family PASTA domain-containing Ser
67B_0066	7.57346	22.8209	32.2212	129.528	153.847	147.338	2.6672	6.42256	2.77488e-16	4.7855e-15	7.1258	21.4744	30.3433	55.126	79.4214	69.435	1.70155	5.51973	2.83335e-06	8.81008e-06	serine/threonine protein kinase
67B_0067	20.1959	35.6007	53.9281	227.061	221.112	234.522	2.57707	7.08349	1.14654e-15	1.82282e-14	19.0021	33.5	50.7851	105.916	167.701	150.355	1.99328	6.49441	4.03555e-08	1.71301e-07	serine hydrolase
67B_0068	15.1469	41.5341	46.8055	214.332	231.408	217.125	2.60685	7.03722	5.02959e-16	8.45886e-15	14.2516	39.0833	44.0776	61.9393	98.6387	93.3195	1.33153	5.92098	0.00018895	0.00043535	FtsW/RodA/SpoVE family cell cycle prote
67B_0069	53.0142	97.2172	108.195	338.699	347.21	341.955	1.96646	7.76553	2.30268e-10	1.61584e-09	49.8806	91.4808	101.89	163.52	237.739	216.527	1.32769	7.18437	0.000165599	0.000386336	phosphatase 2C domain-containing protei
67B_0070	30.2939	61.6165	73.5999	167.199	177.38	187.834	1.64311	6.89774	1.11368e-07	4.55086e-07	28.5032	57.9808	69.3104	120.162	136.398	113.941	1.21653	6.48186	0.000574813	0.00123407	FHA domain-containing protein
67B_0072	136.322	164.767	182.134	612.032	652.845	635.353	1.96927	8.64508	2.03429e-10	1.44244e-09	128.264	155.045	171.519	472.597	658.267	595.809	1.92073	8.51434	7.17923e-08	2.94954e-07	prolyl oligopeptidase family serine pep
67B_0078	345.855	211.778	111.587	296.727	254.353	327.014					325.411	199.282	105.084	51117.3	34458.4	37011.6	7.61702	14.326	2.6246e-62	1.07399e-59	Hsp20/alpha crystallin family protein
67B_0079	44.1785	50.6625	36.9696	54.357	47.3602	43.9361					41.5671	47.6731	34.8149	95.3866	103.368	101.281	1.27771	6.16896	0.000454639	0.000992734	aromatic amino acid DMT transporter Ydd
67B_0081	83.3081	77.1348	114.979	146.557	97.76	109.496					78.3837	72.5834	108.278	974.306	1122.63	1061.62	3.60079	9.16004	4.88929e-21	9.95125e-20	prolyl oligopeptidase family serine pep
67B_0082	45.4408	54.7702	71.5649	136.408	101.192	100.65					42.7548	51.5385	67.394	877.061	1165.35	1045.83	4.23897	9.08841	6.6799e-27	2.22973e-25	phosphatidylglycerol lysyltransferase d
67B_0091	188.074	281.154	430.407	456.702	388.687	397.292					176.957	264.564	405.322	982.358	1167.53	1092.03	1.93038	9.41695	5.29713e-08	2.20459e-07	trypsin-like peptidase domain-containin
67B_0094	80.7836	106.346	119.388	192.142	201.011	199.039					76.0085	100.071	112.43	339.427	425.783	392.334	1.99556	7.92502	2.61266e-08	1.14016e-07	FAD-dependent oxidoreductase
67B_0097	87.0948	108.171	137.703	114.907	126.588	131.415					81.9466	101.788	129.678	258.906	385.772	340.779	1.64499	7.77144	3.53902e-06	1.08072e-05	adenylosuccinate synthase
67B_0098	31.5561	23.7338	26.1161	29.4147	27.063	27.9147					29.6908	22.3333	24.594	48.3127	59.1532	53.5119	1.09577	5.34598	0.00387116	0.00714838	ClC family H(+)/Cl(-) exchange transpor
67B_0107	58.0632	84.8939	99.3769	108.198	107.369	106.154					54.6311	79.8846	93.585	422.426	438.92	418.959	2.47281	7.9856	1.35205e-11	8.92356e-11	sucrose phosphorylase
67B_0108	30.2939	41.0777	48.8405	119.379	134.825	122.569	1.61747	6.41678	2.95437e-07	1.10315e-06	28.5032	38.6539	45.994	40.2606	57.802	60.2988					MFS transporter
67B_0111	162.829	219.081	302.201	1147	1060.55	1193.45	2.30513	9.41863	1.44668e-13	1.56595e-12	153.205	206.154	284.588	986.693	1713.72	1481.24	2.69313	9.65633	1.6368e-13	1.37814e-12	ketol-acid reductoisomerase
67B_0113	45.4408	42.4469	32.8995	52.6368	57.3617	54.8464					42.7548	39.9423	30.9821	74.3272	89.1802	98.8012	1.22465	5.99817	0.000885145	0.00183672	glycoside hydrolase family 13 protein
67B_0115	35.3428	45.1855	46.4663	133.828	131.589	127.582	1.61024	6.47848	3.69826e-07	1.33696e-06	33.2537	42.5192	43.7582	120.782	160.119	157.273	1.86159	6.56796	3.47136e-07	1.25706e-06	4-alpha-glucanotransferase
67B_0128	75.7346	61.1601	56.6414	113.014	104.33	112.052					71.258	57.5513	53.3403	230.414	213.867	202.04	1.83759	7.12346	4.61273e-07	1.62999e-06	acyl-CoA reductase
67B_0129	50.4898	60.2473	44.4313	36.4673	42.5555	43.1498					47.5053	56.6923	41.8418	107.774	122.81	103.108	1.1928	6.34347	0.000960993	0.00197013	SDR family oxidoreductase
67B_0131	27.7694	15.0618	19.3327	38.8756	45.4972	46.6883	1.13756	5.06623	0.00108269	0.0022315	26.1279	14.1731	18.206	66.8945	62.7564	51.9457	1.67959	5.35913	1.70547e-05	4.71152e-05	DedA family protein
67B_0141	89.6193	103.151	131.259	333.023	311.714	314.925	1.55604	7.75885	4.20338e-07	1.50332e-06	84.3219	97.0641	123.609	121.401	140.301	120.859					DNA polymerase III subunit gamma and ta
67B_0142	6.31122	8.21554	9.83594	31.8229	32.4559	33.2224	1.93093	4.49054	9.23235e-08	3.83425e-07	5.93816	7.73077	9.26268	12.3879	18.8419	17.3587	1.05327	3.71865	0.012169	0.0204248	recombination mediator RecR
67B_0147	8.83571	6.84628	9.83594	22.8781	21.768	21.4275	1.36733	4.06819	0.000248544	0.000564541	8.31343	6.44231	9.26268	12.3879	25.2227	23.1015	1.37809	3.96077	0.00116175	0.00234412	aspartate kinase
67B_0151	90.8816	107.715	84.7925	302.06	314.264	319.053	1.72142	7.68493	3.08869e-08	1.42068e-07	85.5095	101.359	79.8507	69.372	119.958	120.598					metallophosphoesterase
67B_0153	265.071	316.755	466.698	974.125	976.228	1037.86	1.50597	9.4	7.10256e-07	2.4623e-06	249.403	298.064	439.498	898.12	985.411	919.491	1.50225	9.307	1.82522e-05	5.01935e-05	2-isopropylmalate synthase
67B_0154	73.2102	89.0016	104.804	202.463	215.033	205.33	1.20978	7.2342	7.85233e-05	0.000194398	68.8827	83.75	98.6955	114.588	141.127	134.954					transglycosylase domain-containing prot
67B_0155	66.8989	54.3138	84.1142	167.199	176.694	187.736	1.36786	6.96657	1.10943e-05	3.14879e-05	62.9445	51.109	79.2119	40.88	55.2497	51.0321					phosphatase PAP2 family protein
67B_0156	281.48	253.312	267.266	811.398	799.534	800.286	1.58904	9.0716	2.05199e-07	7.92371e-07	264.842	238.365	251.689	562.409	727.479	755.17	1.43931	8.87125	4.22412e-05	0.000109677	type I DNA topoisomerase
67B_0158	11.3602	10.4976	25.0986	102.177	102.074	105.663	2.64507	5.97008	4.67981e-15	6.61349e-14	10.6887	9.87821	23.6358	31.5891	42.7134	42.418	1.34789	4.82895	0.000344902	0.000767298	DNA polymerase III subunit delta'
67B_0159	61.85	56.5959	64.4423	189.217	205.031	190.095	1.67591	7.02649	1.04677e-07	4.3034e-07	58.194	53.2564	60.6865	48.9321	101.867	90.3176					YbhB/YbcL family Raf kinase inhibitor-l
67B_0160	44.1785	59.7908	60.7115	293.631	324.854	308.241	2.47387	7.5338	1.22814e-14	1.63351e-13	41.5671	56.2628	57.1731	227.317	250.801	233.886	2.18509	7.19401	2.21236e-09	1.10402e-08	C69 family dipeptidase
67B_0161	83.3081	120.038	154.322	438.984	470.66	451.844	1.9127	8.17835	6.12698e-10	3.9457e-09	78.3837	112.955	145.328	214.31	237.213	247.199	1.04209	7.44402	0.00284407	0.00533851	formate--tetrahydrofolate ligase
67B_0162	39.1296	20.9953	25.4378	17.7176	17.0614	16.3163					36.8166	19.7564	23.9552	161.662	97.6628	84.9665	2.1309	6.16235	2.61652e-08	1.14016e-07	MIF domain
67B_0178	11.3602	15.9747	34.2562	34.9192	33.4365	31.3548					10.6887	15.0321	32.2597	42.7381	61.105	59.9072	1.43028	5.27849	9.02594e-05	0.000220371	FtsX-like permease family protein
67B_0183	5.04898	6.84628	7.46174	4.30039	5.49104	5.40601					4.75053	6.44231	7.02686	86.0957	104.944	93.45	3.90113	5.71965	5.07206e-20	9.10301e-19	YhgE/Pip domain-containing protein
67B_0185	248.662	240.533	246.577	1044.31	1040.65	1101.55	2.11486	9.35936	9.98477e-12	8.50168e-11	233.964	226.34	232.206	767.428	1103.04	1066.45	2.08516	9.2456	5.70648e-09	2.70892e-08	NADP-dependent phosphogluconate dehydro
67B_0187	26.5071	31.9493	48.5013	154.298	146.493	156.873	2.0591	6.60147	1.23135e-10	8.94929e-10	24.9403	30.0641	45.6746	117.685	156.966	135.868	1.99965	6.44634	4.99819e-08	2.09861e-07	glucose-6-phosphate dehydrogenase assem
67B_0188	34.0806	21.9081	51.5539	184.057	190.912	182.428	2.35737	6.83239	3.94965e-13	3.92075e-12	32.0661	20.6154	48.5492	167.856	219.422	201.779	2.52966	6.8728	1.41451e-11	9.30576e-11	glucose-6-phosphate dehydrogenase
67B_0189	40.3918	46.0983	63.4248	135.548	130.902	126.009	1.36593	6.53498	1.1966e-05	3.3727e-05	38.0042	43.3782	59.7283	147.416	223.626	188.988	1.97404	6.89434	5.81014e-08	2.40153e-07	C69 family dipeptidase
67B_0192	95.9305	87.6324	88.1843	252.691	259.353	259.194	1.50837	7.46059	1.195e-06	3.94776e-06	90.2601	82.4616	83.0447	207.497	181.513	161.58	1.10679	7.08047	0.00182534	0.00356359	signal recognition particle-docking pro
67B_0198	25.2449	20.5388	33.2387	89.2762	98.7406	101.928	1.8612	6.00132	1.28066e-08	6.31029e-08	23.7527	19.3269	31.3015	46.4545	89.5555	78.7016	1.53104	5.64503	4.04158e-05	0.000105473	Mur ligase family protein
67B_0201	140.109	163.398	163.48	512.435	563.223	558.981	1.80358	8.46415	5.10635e-09	2.71317e-08	131.827	153.756	153.952	493.656	535.982	487.089	1.78393	8.35648	5.24026e-07	1.83588e-06	AarF/UbiB family protein
67B_0204	16.4092	21.9081	14.9235	44.208	52.3609	47.3763	1.42794	5.12072	2.51122e-05	6.62819e-05	15.4392	20.6154	14.0537	6.19393	13.0617	14.8789					sugar ABC transporter permease
67B_0205	3.78673	10.0412	13.5668	26.4904	33.2404	30.5685	1.5656	4.4467	4.12049e-06	1.26093e-05	3.5629	9.44872	12.7761	5.57454	6.15554	6.13429					carbohydrate ABC transporter permease
67B_0209	171.665	156.095	110.569	165.823	156.593	138.197					161.518	146.885	104.125	276.249	314.007	353.048	1.20038	7.82781	0.000676985	0.00143386	YggS family pyridoxal phosphate-depende
67B_0213	97.1928	199.911	240.472	178.208	204.737	206.116					91.4477	188.115	226.457	285.54	428.56	375.758	1.09636	8.06577	0.00160244	0.00315249	single-stranded DNA-binding protein
67B_0222	23.9826	17.8003	16.9585	44.208	62.1664	56.3208	1.51519	5.27583	1.02304e-05	2.93224e-05	22.565	16.75	15.9701	34.686	44.2148	44.8978	1.20932	4.95244	0.00206666	0.0039928	orotate phosphoribosyltransferase
67B_0233	59.3255	52.0317	60.0331	67.6022	68.2457	71.5559					55.8187	48.9616	56.5343	112.73	128.29	127.254	1.19436	6.48464	0.000915643	0.00189424	tubuliform spidroin
67B_0240	294.103	386.587	257.769	621.149	631.959	654.913	1.02306	8.8958	0.000691778	0.00146186	276.718	363.776	242.746	2411.3	2437.59	2926.06	3.13743	10.4972	3.37327e-17	4.39087e-16	inorganic diphosphatase
67B_0241	53.0142	65.7243	106.839	494.029	555.575	547.285	2.79913	8.2646	2.82177e-18	5.74231e-17	49.8806	61.8462	100.612	600.811	743.544	691.217	3.24211	8.55891	7.28494e-18	1.02793e-16	alpha-1,4-glucan--maltose-1-phosphate m
67B_0270	7.57346	5.02061	2.37419	11.6971	12.8451	11.4018	1.47706	3.24837	0.00165872	0.00328355	7.1258	4.72436	2.23582	18.5818	14.9384	14.2263	1.92927	3.46814	8.95951e-05	0.00021901	hypothetical protein
67B_0275	236.04	331.816	257.091	345.924	371.92	399.75					222.087	312.237	242.107	813.883	1011.38	1001.72	1.86253	9.23488	1.53584e-07	5.94013e-07	F0F1 ATP synthase subunit A
67B_0276	34.0806	46.5547	32.2212	131.764	176.988	172.206	2.0839	6.67078	1.09779e-10	8.06496e-10	32.0661	43.8077	30.3433	136.886	287.659	303.191	2.77439	7.14676	1.95132e-13	1.61635e-12	ATP synthase F0 subunit C
67B_0277	71.9479	180.742	208.59	479.752	574.402	573.332	1.79801	8.4572	4.28259e-09	2.30467e-08	67.6951	170.077	196.433	1862.52	1840.51	1643.73	3.6058	9.91562	1.95149e-21	4.11623e-20	F0F1 ATP synthase subunit B
67B_0278	97.1928	211.322	347.649	827.912	986.523	966.889	2.06691	9.17124	2.02826e-11	1.66313e-10	91.4477	198.853	327.388	1593.7	2108.5	1938.04	3.17812	10.0302	1.27863e-17	1.74406e-16	F0F1 ATP synthase subunit delta
67B_0279	318.085	583.76	953.068	2392.57	2843.77	2851.91	2.11899	10.6977	6.63287e-12	5.69531e-11	299.283	549.314	897.522	5319.35	5992.19	5796.25	3.28827	11.6188	1.34966e-18	2.06076e-17	F0F1 ATP synthase subunit alpha
67B_0280	156.518	237.338	446.687	1085.08	1199.99	1236.8	2.05595	9.51291	2.61501e-11	2.10338e-10	147.266	223.333	420.654	2345.64	2063.98	1991.43	3.0075	10.2298	3.84676e-16	4.44659e-15	F0F1 ATP synthase subunit gamma
67B_0281	205.746	329.078	505.364	1538.68	1763.51	1711.64	2.261	9.98391	3.35291e-13	3.36117e-12	193.584	309.66	475.91	1405.4	2094.08	2083.18	2.50555	10.0983	4.40922e-12	3.07893e-11	F0F1 ATP synthase subunit beta
67B_0282	78.2591	121.864	141.773	679.29	732.955	698.751	2.60965	8.68831	1.6669e-16	2.9497e-15	73.6332	114.673	133.51	436.053	604.293	670.856	2.39885	8.41476	3.54945e-11	2.20949e-10	F0F1 ATP synthase subunit epsilon
67B_0285	106.028	97.6736	121.084	252.519	270.532	242.582	1.23503	7.52236	5.72621e-05	0.000143685	99.7611	91.9103	114.027	195.728	205.985	194.601					GTPase
67B_0286	73.2102	72.5706	104.804	245.983	266.413	246.514	1.58825	7.41676	2.87451e-07	1.07927e-06	68.8827	68.2885	98.6955	201.922	223.626	222.14	1.44997	7.21778	4.65196e-05	0.000119873	glycosyl transferase
67B_0287	127.487	125.059	125.493	210.375	204.149	204.839					119.951	117.68	118.179	782.913	994.119	960.473	2.94427	9.01651	2.04564e-15	2.14635e-14	tetratricopeptide repeat protein
67B_0291	114.864	77.5912	70.8866	214.848	211.993	213.095	1.30128	7.25053	3.16963e-05	8.24834e-05	108.075	73.0128	66.7552	151.751	161.395	147.484					NAD(P)-dependent glycerol-3-phosphate d
67B_0293	2.52449	8.67196	12.8885	17.2016	17.0614	17.2992					2.37527	8.16026	12.1373	32.8278	39.3354	36.5447	2.09534	4.5676	7.4355e-08	3.0487e-07	ABC transporter substrate-binding prote
67B_0298	147.683	146.967	174.333	295.351	339.66	363.185	1.08725	7.94579	0.000347759	0.00076342	138.953	138.295	164.173	123.259	144.58	123.077					mechanosensitive ion channel family pro
67B_0299	53.0142	50.2061	67.4949	207.795	198.56	204.052	1.82922	7.05436	7.02647e-09	3.64767e-08	49.8806	47.2436	63.5612	361.106	558.427	506.927	3.14435	8.06129	9.09091e-17	1.09412e-15	aspartate ammonia-lyase
67B_0300	0	8.21554	11.1926	10.3209	12.3548	11.5001					0	7.73077	10.5403	95.3866	112.977	96.713	3.80927	5.81328	4.67248e-21	9.65645e-20	TetR/AcrR family transcriptional regula
67B_0308	39.1296	41.0777	42.3963	42.8319	44.2224	42.9532					36.8166	38.6539	39.9254	88.5732	110.875	94.2331	1.34578	6.12148	0.000227797	0.000517284	MFS transporter
67B_0309	133.798	172.983	147.2	281.418	276.905	295.365					125.889	162.776	138.621	996.604	1126.16	1197.1	2.95472	9.29193	1.43937e-15	1.54998e-14	PfkB family carbohydrate kinase
67B_0314	30.2939	39.252	53.5889	76.375	74.3251	81.2867					28.5032	36.9359	50.4657	78.0435	100.966	91.8838	1.20181	6.04597	0.00081739	0.00171175	U32 family peptidase C-terminal domain-
67B_0319	504.898	632.14	844.195	1029.86	1019.18	1018					475.053	594.84	794.994	1712	1505.85	1424.72	1.3137	10.0848	0.000162345	0.000379609	cell division protein
67B_0323	22.7204	33.775	31.882	94.6087	93.6418	92.2953	1.63367	5.99912	3.66273e-07	1.33101e-06	21.3774	31.7821	30.0239	60.0811	81.5233	75.9608	1.36651	5.69392	0.000190686	0.000438858	5'-methylthioadenosine/S-adenosylhomocy
67B_0328	7.57346	8.67196	11.5318	28.2106	27.161	28.4061	1.53299	4.35418	1.68203e-05	4.59454e-05	7.1258	8.16026	10.8597	14.8654	20.8688	16.3146					phosphate ABC transporter permease PstA
67B_0329	3.78673	14.149	10.5143	21.33	16.0809	17.6924					3.5629	13.3141	9.90149	17.343	30.5525	27.6696	1.40327	4.23204	0.000314559	0.000706463	phosphate ABC transporter ATP-binding p
67B_0330	34.0806	24.6466	27.812	84.8038	73.4426	80.4021	1.48833	5.81015	6.82991e-06	2.01725e-05	32.0661	23.1923	26.191	138.125	156.215	136.912	2.42575	6.44661	1.92523e-10	1.08513e-09	LemA family protein
67B_0331	41.6541	37.8828	38.3262	105.274	103.545	110.184	1.44317	6.22664	6.86456e-06	2.02455e-05	39.1919	35.6474	36.0925	92.909	110.424	107.024	1.4922	6.1631	4.90294e-05	0.000126023	hypothetical protein
67B_0338	11.3602	16.8875	17.2977	41.4558	44.2224	41.3805	1.42598	4.94502	2.17683e-05	5.79824e-05	10.6887	15.891	16.2895	20.44	30.9278	23.6235					endonuclease/exonuclease/phosphatase fa
67B_0346	26.5071	23.7338	21.3677	52.8088	50.596	55.1413	1.16648	5.31894	0.000494484	0.00106035	24.9403	22.3333	20.1224	49.5515	90.4564	93.7111	1.82248	5.70275	1.79729e-06	5.80203e-06	acetolactate synthase small subunit
67B_0347	132.536	130.536	141.095	233.425	235.232	255.557					124.701	122.833	132.872	424.284	492.668	468.294	1.86409	8.20973	1.81235e-07	6.93098e-07	acetolactate synthase large subunit
67B_0348	36.6051	39.252	41.0396	23.9102	26.6707	26.5386					34.4413	36.9359	38.6477	124.498	124.237	117.726	1.72841	6.33825	2.48724e-06	7.81703e-06	ribonuclease III
67B_0350	17.6714	14.6054	17.2977	60.7216	62.7547	64.5772	1.93302	5.38997	1.79325e-08	8.54628e-08	16.6269	13.7436	16.2895	43.9769	55.9253	56.6443	1.76199	5.14624	6.38138e-06	1.87053e-05	YceD family protein
67B_0351	23.9826	23.2774	34.2562	82.3955	95.6029	86.5944	1.67445	5.90996	2.36762e-07	9.02265e-07	22.565	21.9039	32.2597	257.048	205.985	181.549	3.04731	6.93019	1.99365e-15	2.10258e-14	cell division protein
67B_0353	37.8673	33.3186	32.2212	56.9372	53.1454	51.7994					35.629	31.3526	30.3433	69.372	69.7377	70.6096	1.11821	5.70621	0.00254902	0.00483345	hypothetical protein
67B_0357	30.2939	41.0777	59.0156	139.161	139.629	138.984	1.64258	6.55571	1.64279e-07	6.51672e-07	28.5032	38.6539	55.5761	178.385	222.5	207.522	2.28097	6.95412	5.02425e-10	2.7123e-09	nicotinate phosphoribosyltransferase
67B_0358	53.0142	69.8321	97.3418	235.146	238.86	245.138	1.68485	7.31658	5.45014e-08	2.39031e-07	49.8806	65.7116	91.6686	99.1029	142.478	138.478					ribonuclease PH
67B_0359	42.9163	42.4469	44.0921	195.066	196.599	195.599	2.17997	6.93545	1.4224e-11	1.19119e-10	40.3795	39.9423	41.5224	63.7975	77.2445	68.6519					non-canonical purine NTP pyrophosphatas
67B_0361	41.6541	38.3392	53.9281	220.696	202.58	222.924	2.25937	7.05642	2.19788e-12	1.99673e-11	39.1919	36.0769	50.7851	169.094	199.229	193.817	2.14933	6.86558	5.32134e-09	2.53787e-08	aminoacyltransferase
67B_0362	55.5387	53.401	47.1447	144.665	135.903	141.736	1.44309	6.62214	5.41166e-06	1.6243e-05	52.2558	50.25	44.397	133.17	135.722	134.954	1.46471	6.54076	5.52423e-05	0.000140552	aminoacyltransferase
67B_0364	217.106	231.404	250.647	521.724	600.19	617.071	1.31259	8.6749	1.55729e-05	4.29999e-05	204.273	217.75	236.039	628.684	752.627	727.109	1.67869	8.85441	2.0493e-06	6.55136e-06	glucose-6-phosphate isomerase
67B_0369	40.3918	47.0111	47.1447	61.2376	71.5796	67.3294					38.0042	44.2372	44.397	111.491	172.956	171.63	1.84421	6.63136	4.47143e-07	1.58554e-06	FGGY-family carbohydrate kinase
67B_0370	15.1469	15.9747	18.6544	40.4237	47.6543	57.3037	1.52559	5.11304	6.77933e-06	2.00522e-05	14.2516	15.0321	17.5672	138.744	160.044	159.753	3.2725	6.43367	1.33617e-16	1.57115e-15	class II aldolase/adducin family protei
67B_0371	16.4092	41.5341	48.1622	171.844	193.755	181.642	2.29813	6.81116	5.22962e-13	5.16133e-12	15.4392	39.0833	45.3552	221.123	298.393	285.832	2.95677	7.26107	2.94139e-15	3.02417e-14	L-arabinose isomerase
67B_0374	156.518	164.767	162.123	442.941	426.536	426.485	1.42152	8.2236	3.40177e-06	1.05689e-05	147.266	155.045	152.675	214.929	340.807	286.745					FtsX-like permease family protein
67B_0375	140.109	126.884	135.329	488.353	503.508	529.297	1.92038	8.3373	6.62922e-10	4.22898e-09	131.827	119.397	127.442	80.5211	123.861	120.075					FtsX-like permease family protein
67B_0376	25.2449	41.9905	63.0857	183.197	199.05	182.133	2.06452	6.89467	6.02729e-11	4.57386e-10	23.7527	39.5128	59.4089	60.7005	93.384	91.1007					ABC transporter ATP-binding protein
67B_0377	172.927	161.572	162.123	239.962	239.546	225.283					162.706	152.039	152.675	571.7	651.586	612.124	1.9747	8.59091	3.44677e-08	1.47533e-07	AMP-binding protein
67B_0384	36.6051	54.3138	41.3788	132.624	128.059	118.244	1.50157	6.45244	1.99803e-06	6.41322e-06	34.4413	51.109	38.9672	104.058	123.861	112.636	1.4403	6.30519	6.90149e-05	0.00017347	aldo/keto reductase
67B_0385	5.04898	8.67196	13.5668	25.6303	25.298	26.4403	1.37375	4.2747	6.66539e-05	0.000166226	4.75053	8.16026	12.7761	26.0145	40.9869	33.1513	1.8649	4.51103	2.01325e-06	6.44617e-06	HNH endonuclease family protein
67B_0391	29.0316	15.9747	30.5253	65.366	56.2831	59.9575	1.28011	5.47761	0.000114462	0.000275006	27.3155	15.0321	28.7463	82.3793	83.9255	77.6575	1.79108	5.7518	2.36898e-06	7.5263e-06	hypothetical protein
67B_0392	188.074	191.696	194.005	636.286	679.123	699.439	1.81147	8.76242	4.27448e-09	2.30467e-08	176.957	180.385	182.698	606.386	648.884	598.159	1.77858	8.64588	5.52594e-07	1.93266e-06	polysaccharide biosynthesis tyrosine au
67B_0393	51.752	51.5753	38.6654	302.748	343.288	349.72	2.82193	7.59317	9.42539e-18	1.8443e-16	48.6929	48.5321	36.4119	187.057	227.079	212.873	2.24079	7.0072	1.56267e-09	7.93355e-09	glycosyltransferase family 4 protein
67B_0394	66.8989	71.2013	69.8691	390.648	538.514	478.284	2.75582	8.09191	1.5285e-17	2.93443e-16	62.9445	67	65.797	538.253	459.488	377.063	2.80858	8.04163	4.77155e-14	4.24461e-13	glycosyltransferase
67B_0395	66.8989	96.7608	84.4534	473.387	683.144	637.417	2.84196	8.42682	8.85429e-19	1.93747e-17	62.9445	91.0513	79.5313	283.682	331.573	282.047	1.93284	7.57235	7.99713e-08	3.25291e-07	O-antigen ligase family protein
67B_0396	136.322	116.387	87.5059	944.022	1155.27	1085.33	3.23789	9.20779	3.98173e-23	1.35047e-21	128.264	109.519	82.4059	186.437	275.122	273.172	1.20975	7.46919	0.000663086	0.00140734	polysaccharide pyruvyl transferase fami
67B_0397	26.5071	39.7084	50.8755	358.481	461.443	452.335	3.40054	7.88023	1.55436e-24	6.20218e-23	24.9403	37.3654	47.9104	139.983	146.832	121.511	1.85542	6.46199	3.32732e-07	1.21349e-06	beta-1,6-N-acetylglucosaminyltransferas
67B_0398	31.5561	46.5547	46.4663	394.432	506.94	456.66	3.41863	7.97223	1.14629e-24	4.66541e-23	29.6908	43.8077	43.7582	192.012	166.425	136.782	2.05298	6.69529	2.01907e-08	9.01969e-08	flippase
67B_0399	27.7694	28.7544	32.5603	206.591	263.472	250.151	3.00337	7.11366	2.47292e-19	5.71862e-18	26.1279	27.0577	30.6627	144.319	160.87	144.613	2.41406	6.50504	1.37443e-10	7.8331e-10	glycosyltransferase
67B_0405	29.0316	20.9953	32.5603	22.018	19.4147	17.889					27.3155	19.7564	30.6627	100.342	136.848	132.475	2.25487	6.25822	2.37073e-09	1.1688e-08	tyrosine phosphatase
67B_0406	556.65	536.748	449.74	843.737	861.308	855.427					523.746	505.077	423.528	732.742	1085.48	1108.35	1.01241	9.51414	0.00354709	0.00658562	hypothetical protein
67B_0410	27.7694	31.4929	22.3852	52.9809	52.9493	48.0643					26.1279	29.6346	21.0806	69.372	90.7566	81.9646	1.66602	5.7742	9.3363e-06	2.69043e-05	thioredoxin
67B_0412	15.1469	13.2361	25.4378	79.8153	75.2076	76.3721	2.05885	5.64984	6.93619e-10	4.41098e-09	14.2516	12.4551	23.9552	122.02	157.191	165.495	3.09894	6.40769	1.93858e-15	2.0551e-14	alpha/beta hydrolase
67B_0413	21.4581	24.1902	13.906	92.3725	75.1095	74.308	2.0449	5.71784	1.89084e-09	1.08391e-08	20.1898	22.7628	13.0955	128.214	169.878	159.361	3.05109	6.45598	9.74496e-15	9.31691e-14	NAD(+) diphosphatase
67B_0414	40.3918	37.4263	32.5603	74.4828	71.1874	79.5175	1.0423	5.84415	0.00128804	0.00260553	38.0042	35.218	30.6627	20.44	33.33	37.7194					glycine cleavage system protein GcvH
67B_0415	55.5387	88.5452	129.902	199.022	199.638	198.941	1.09908	7.20646	0.000281439	0.000630064	52.2558	83.3205	122.331	179.624	174.982	152.313					App1 family protein
67B_0416	94.6683	58.878	60.0331	147.073	134.138	146.749	1.02801	6.75778	0.00113769	0.00233388	89.0724	55.4039	56.5343	86.7151	94.0596	91.6228					prolyl oligopeptidase family serine pep
67B_0417	100.98	92.653	118.031	331.646	318.578	370.262	1.70843	7.81183	3.5781e-08	1.6181e-07	95.0106	87.1859	111.152	211.832	352.067	342.607	1.62834	7.6579	4.8895e-06	1.46042e-05	3-isopropylmalate dehydrogenase
67B_0418	29.0316	17.3439	14.9235	44.5521	46.5758	49.3421	1.28091	5.12768	0.000279468	0.000626341	27.3155	16.3205	14.0537	30.9697	43.6142	41.7654	1.09532	4.90382	0.00648866	0.0115744	lipoate--protein ligase family protein
67B_0420	137.585	168.875	185.526	477.344	507.234	505.216	1.59216	8.37949	2.02666e-07	7.87071e-07	129.452	158.91	174.713	348.099	479.231	413.869	1.4187	8.15899	5.53002e-05	0.000140552	transglycosylase domain-containing prot
67B_0424	68.1612	87.176	133.972	339.559	423.496	391.69	1.97762	7.93012	1.87569e-10	1.33463e-09	64.1322	82.0321	126.164	221.743	265.063	259.859	1.44121	7.42327	4.5311e-05	0.000116906	galactose-1-phosphate uridylyltransfera
67B_0425	54.2765	73.9398	115.318	528.432	573.519	591.81	2.77291	8.35174	3.68829e-18	7.43135e-17	51.0682	69.5769	108.597	122.64	216.57	200.735	1.22137	7.02469	0.000525835	0.00113607	galactokinase
67B_0429	31.5561	32.4057	36.6304	91.8564	93.1515	86.8893	1.42441	6.00503	9.03084e-06	2.61048e-05	29.6908	30.4936	34.4955	64.4169	91.3572	85.619	1.34887	5.84753	0.00024483	0.000554117	PFL family protein
67B_0433	691.71	669.566	787.892	1357.38	1595.34	1591.92	1.07999	10.1263	0.000325214	0.000720141	650.823	630.058	741.973	670.183	851.866	803.984					DNA-directed RNA polymerase subunit bet
67B_0434	482.177	756.742	1036.16	2076.4	2390.76	2243.98	1.55731	10.5515	2.83521e-07	1.06648e-06	453.676	712.09	975.776	642.93	903.212	878.378					DNA-directed RNA polymerase subunit bet
67B_0435	10.098	7.75912	13.5668	25.4583	26.8669	26.8335	1.30562	4.32627	0.000272091	0.000612232	9.50106	7.30128	12.7761	81.1405	95.1105	81.1815	3.09841	5.63912	2.28665e-14	2.11762e-13	FHA domain-containing protein
67B_0436	2.52449	14.149	11.1926	14.7934	12.9432	16.3163					2.37527	13.3141	10.5403	45.2157	46.3167	46.5945	2.24561	4.86752	7.00425e-09	3.28685e-08	hypothetical protein
67B_0438	10.098	11.4105	11.1926	33.5431	41.1828	36.2694	1.74459	4.701	9.10606e-07	3.09363e-06	9.50106	10.7372	10.5403	3.71636	15.614	17.4893					transglutaminase-like domain-containing
67B_0440	8.83571	3.65135	3.73087	18.4057	18.2381	20.7394	2.04436	3.78218	3.01777e-06	9.44794e-06	8.31343	3.4359	3.51343	7.43272	11.6355	12.0075	1.27883	3.09606	0.0144616	0.023804	MoxR family ATPase
67B_0447	75.7346	147.423	134.99	495.233	416.142	423.34	1.88029	8.15616	1.10696e-09	6.74448e-09	71.258	138.724	127.122	151.132	261.61	226.969					4-hydroxy-tetrahydrodipicolinate syntha
67B_0449	102.242	139.208	252.343	1203.77	1459.54	1342.26	3.00437	9.5583	6.83862e-21	1.83113e-19	96.1982	130.994	237.636	202.542	267.766	250.201					aminopeptidase N
67B_0453	190.599	240.989	268.284	482.848	461.443	465.801	1.00546	8.4666	0.000848643	0.00177857	179.333	226.769	252.648	281.205	368.807	359.313					phosphoglucosamine mutase
67B_0454	25.2449	50.6625	50.8755	123.163	126.882	124.633	1.51837	6.43012	1.11813e-06	3.7201e-06	23.7527	47.6731	47.9104	96.6253	148.934	134.954	1.64175	6.41581	5.17912e-06	1.54019e-05	peptide deformylase
67B_0457	58.0632	97.6736	146.522	348.676	364.173	374.882	1.82169	7.87561	3.24897e-09	1.79177e-08	54.6311	91.9103	137.982	139.363	192.098	154.14					cell division ATP-binding protein FtsE
67B_0458	23.9826	57.0523	76.3133	227.233	267.492	262.929	2.21403	7.28523	1.8455e-12	1.68412e-11	22.565	53.6859	71.8656	88.5732	139.4	124.122	1.21224	6.41611	0.000575496	0.00123424	permease-like cell division protein Fts
67B_0459	367.313	403.474	472.464	963.632	988.288	949.197	1.22052	9.43677	5.26018e-05	0.000132481	345.601	379.667	444.928	653.46	870.183	887.906	1.04238	9.22524	0.00267905	0.00504379	CHAP domain-containing protein
67B_0465	253.711	257.877	223.174	505.038	530.277	506.297	1.07021	8.57458	0.000409567	0.000890459	238.714	242.66	210.167	139.363	222.05	209.61					glutamine--fructose-6-phosphate transam
67B_0466	35.3428	54.7702	76.9916	158.082	148.258	148.419	1.40795	6.73119	5.08526e-06	1.53539e-05	33.2537	51.5385	72.5045	38.4024	65.4589	51.8152					23S rRNA pseudouridylate synthase
67B_0467	122.438	83.5246	90.2193	132.796	118.253	109.005					115.2	78.5962	84.9612	255.809	241.492	228.796	1.39092	7.39705	0.000100585	0.000242971	substrate-binding domain-containing pro
67B_0468	109.815	99.9557	94.2893	360.201	389.177	365.25	1.87893	7.90191	1.8296e-09	1.05474e-08	103.324	94.0577	88.794	271.914	397.482	410.736	1.92176	7.84358	9.32365e-08	3.76256e-07	sugar ABC transporter permease
67B_0469	114.864	127.341	166.533	580.209	609.309	596.627	2.11972	8.52765	1.02015e-11	8.65e-11	108.075	119.827	156.827	597.714	607.822	598.289	2.223	8.51837	6.86771e-10	3.63084e-09	carbohydrate ABC transporter permease
67B_0470	1.26224	0.912837	1.69585	0.860079	2.15719	1.96582					1.18763	0.858975	1.59701	1.85818	5.02952	3.1324	1.54866	1.69767	0.0249008	0.0388316	hypothetical protein
67B_0471	188.074	206.758	275.745	641.275	717.267	657.862	1.58327	8.81567	2.17119e-07	8.32085e-07	176.957	194.558	259.675	1275.95	1297.32	1234.17	2.58872	9.53493	1.14825e-12	8.63721e-12	beta-galactosidase
67B_0474	53.0142	52.0317	76.3133	88.4161	86.3858	99.3723					49.8806	48.9616	71.8656	180.863	430.137	392.856	2.54889	7.63317	4.98523e-12	3.45755e-11	extracellular solute-binding protein
67B_0475	891.144	601.56	715.649	841.673	964.853	893.564					838.469	566.064	673.94	4276.91	6865.37	6584.57	3.09376	11.6898	7.36364e-17	9.13092e-16	sugar ABC transporter substrate-binding
67B_0477	95.9305	40.1648	31.5428	17.7176	20.9836	16.3163					90.2601	37.7949	29.7045	317.749	308.978	330.077	2.65634	7.54978	2.43674e-12	1.78545e-11	type III pantothenate kinase
67B_0478	128.749	106.802	106.499	45.4122	55.6948	44.7224					121.139	100.5	100.293	1192.95	1820.39	1649.47	3.86163	9.7031	1.47038e-23	3.7605e-22	ABC transporter substrate-binding prote
67B_0480	5.04898	4.10777	6.10506	12.7292	13.5315	12.3847	1.31593	3.36153	0.00121764	0.00248535	4.75053	3.86539	5.74925	17.9624	28.0752	26.1034	2.3293	4.00881	1.47435e-07	5.74576e-07	ABC transporter permease
67B_0486	108.553	84.8939	65.4598	113.874	139.629	140.36					102.136	79.8846	61.6448	185.199	252.152	240.934	1.49314	7.27716	3.37163e-05	8.9011e-05	L,D-transpeptidase
67B_0488	74.4724	118.212	142.451	90.6523	96.6815	97.8979					70.0703	111.237	134.149	1183.66	1472	1437.38	3.68374	9.52624	4.57497e-22	1.05173e-20	S-ribosylhomocysteine lyase
67B_0489	56.801	65.2679	69.5299	41.9718	35.1034	36.1711					53.4435	61.4167	65.4776	161.042	130.317	120.337	1.1794	6.6402	0.000928021	0.00191266	GNAT family N-acetyltransferase
67B_0491	15.1469	21.9081	39.6829	55.9051	50.3999	56.1242	1.00855	5.3885	0.00123486	0.00251545	14.2516	20.6154	37.3701	37.783	48.4185	38.894					alanine racemase
67B_0492	113.602	107.258	109.891	225.169	223.171	226.561	1.03028	7.40403	0.000779136	0.00163627	106.887	100.93	103.487	38.4024	49.7698	47.5081					dNTP triphosphohydrolase
67B_0493	113.602	125.515	134.651	255.443	261.216	259.292	1.04931	7.59686	0.000572758	0.00122048	106.887	118.109	126.803	83.6181	77.0943	85.2275					DNA primase
67B_0497	34.0806	56.5959	78.6875	125.916	140.904	141.441	1.23123	6.62581	5.83242e-05	0.00014617	32.0661	53.2564	74.1015	59.4617	93.9095	83.2697					pyridoxal 5'-phosphate synthase glutami
67B_0507	25.2449	27.8415	36.2912	67.7742	72.1679	66.1499	1.17914	5.67815	0.000231201	0.000529239	23.7527	26.1987	34.1761	8.05211	11.1851	11.2244					ABC transporter permease
67B_0512	87.0948	132.818	202.824	437.436	451.638	450.861	1.64678	8.21339	7.17524e-08	3.07402e-07	81.9466	124.981	191.003	240.325	321.889	277.74	1.06577	7.70109	0.00220025	0.00421905	5-(carboxyamino)imidazole ribonucleotid
67B_0513	25.2449	26.4723	34.5954	92.3725	106.585	99.962	1.76979	6.06096	4.58143e-08	2.03563e-07	23.7527	24.9103	32.5791	43.3575	61.7806	53.1203					transcriptional repressor
67B_0516	289.054	282.98	287.955	726.767	922.788	858.671	1.54444	9.13933	4.19908e-07	1.50332e-06	271.968	266.282	271.173	297.309	426.308	375.236					LTA synthase family protein
67B_0517	140.109	167.506	141.095	431.932	411.73	405.647	1.47507	8.15704	1.49657e-06	4.89633e-06	131.827	157.622	132.872	112.11	114.703	109.112					aldehyde dehydrogenase family protein
67B_0518	8.83571	30.1236	23.0636	128.324	145.316	138.001	2.63744	6.36449	9.92778e-16	1.59079e-14	8.31343	28.3462	21.7194	182.721	247.498	210.132	3.37759	6.89442	2.0405e-18	3.02526e-17	phosphoribosylamine--glycine ligase
67B_0519	36.6051	42.9034	34.9345	192.314	190.323	186.753	2.31134	6.87055	1.16839e-12	1.1059e-11	34.4413	40.3718	32.8985	96.0059	128.666	112.114	1.64548	6.24314	7.51487e-06	2.18711e-05	phosphoribosylformylglycinamidine cyclo
67B_0520	30.2939	32.8621	46.1271	154.126	148.748	151.663	2.03049	6.59803	2.47564e-10	1.71943e-09	28.5032	30.9231	43.4388	180.863	216.87	194.209	2.50487	6.8812	1.81566e-11	1.18307e-10	amidophosphoribosyltransferase
67B_0521	10.098	26.9287	20.6894	57.1092	61.578	61.6285	1.56332	5.39635	1.25522e-06	4.13999e-06	9.50106	25.3398	19.4836	213.691	197.653	186.117	3.38852	6.7907	2.95473e-18	4.34919e-17	amino acid ABC transporter ATP-binding
67B_0522	69.4234	60.2473	51.5539	99.7691	119.92	113.723					65.3198	56.6923	48.5492	100.342	181.513	170.716	1.42499	6.72173	8.67448e-05	0.000213061	amino acid ABC transporter permease
67B_0523	121.175	147.88	123.458	242.886	266.413	250.446					114.013	139.154	116.263	475.694	569.537	553	2.11136	8.36595	4.38979e-09	2.10833e-08	ABC transporter substrate-binding prote
67B_0524	10.098	11.4105	12.2101	52.1208	41.8691	44.0344	2.00269	4.94989	1.38901e-08	6.74617e-08	9.50106	10.7372	11.4985	14.8654	20.9438	15.662					GNAT family N-acetyltransferase
67B_0525	70.6857	54.7702	59.3548	130.904	149.827	146.65	1.22175	6.69831	0.000106215	0.000257013	66.5074	51.5385	55.8955	77.4242	87.2284	76.6134					amidohydrolase family protein
67B_0526	39.1296	41.9905	55.2847	173.392	175.419	186.065	1.95327	6.84243	8.14981e-10	5.13463e-09	36.8166	39.5128	52.0627	141.841	178.586	178.025	1.94473	6.73341	1.00591e-07	4.0007e-07	adenosylhomocysteinase
67B_0532	7.57346	5.02061	3.73087	15.1374	13.8256	14.1539	1.54129	3.47195	0.000434252	0.00094011	7.1258	4.72436	3.51343	2.47757	4.35392	4.56809					hypothetical protein
67B_0533	2.52449	14.149	11.5318	30.4468	25.6902	27.6198	1.39903	4.37327	2.60842e-05	6.85807e-05	2.37527	13.3141	10.8597	11.1491	9.45851	10.3108					alcohol acetyltransferase
67B_0535	118.651	143.315	199.093	594.314	639.215	617.759	1.99551	8.60212	1.15413e-10	8.41811e-10	111.637	134.859	187.489	185.818	299.519	273.955					phosphoribosylformylglycinamidine synth
67B_0537	63.1122	63.8986	56.3023	125.399	129.039	129.056	1.06842	6.58786	0.000645719	0.00136879	59.3816	60.1282	53.0209	20.44	25.598	26.2339					formate-dependent phosphoribosylglycina
67B_0540	30.2939	45.1855	57.9981	43.176	30.3968	32.5343					28.5032	42.5192	54.6179	124.498	190.146	160.536	1.89303	6.67621	1.78629e-07	6.84409e-07	bile acid:sodium symporter
67B_0573	37.8673	66.1807	76.3133	207.107	197.089	194.813	1.69857	7.05288	4.44315e-08	1.98285e-07	35.629	62.2757	71.8656	83.6181	144.73	119.945	1.01755	6.46224	0.00392117	0.00723418	FAD-dependent oxidoreductase
67B_0574	121.175	115.93	107.856	420.751	481.152	442.113	1.96491	8.15159	3.12547e-10	2.12011e-09	114.013	109.09	101.57	41.4993	85.3518	76.4829					ABC transporter permease
67B_0578	1.26224	1.82567	6.44423	5.84854	4.7066	5.79917					1.18763	1.71795	6.06865	10.5297	12.3111	12.2686	1.73424	3.11608	9.27827e-05	0.000225724	ATP-binding cassette domain-containing
67B_0583	126.224	150.162	171.281	221.212	232.977	224.595					118.763	141.301	161.298	298.548	492.368	429.792	1.53132	8.10682	1.44957e-05	4.09079e-05	N-acetyl-gamma-glutamyl-phosphate reduc
67B_0584	94.6683	149.249	203.163	362.437	385.941	370.262	1.30754	8.04238	1.5998e-05	4.39282e-05	89.0724	140.442	191.322	333.234	541.537	482.521	1.67902	8.22206	2.00137e-06	6.41818e-06	bifunctional glutamate N-acetyltransfer
67B_0585	74.4724	88.0888	93.611	180.789	187.087	188.522	1.11022	7.10313	0.000296829	0.000662333	70.0703	82.8911	88.1552	172.811	229.331	228.796	1.38316	7.20016	9.97839e-05	0.000241607	acetylglutamate kinase
67B_0586	80.7836	111.366	132.955	296.555	314.068	315.416	1.49583	7.72258	1.05243e-06	3.55172e-06	76.0085	104.795	125.206	260.145	314.007	288.442	1.48485	7.61872	2.62581e-05	7.01358e-05	acetylornithine transaminase
67B_0587	36.6051	68.4628	95.9852	220.524	232.683	233.834	1.73484	7.23913	1.94747e-08	9.17383e-08	34.4413	64.4231	90.391	292.973	370.608	292.619	2.30755	7.59341	1.98726e-10	1.11395e-09	ornithine carbamoyltransferase
67B_0588	23.9826	25.5594	24.4203	108.886	90.0138	91.509	1.96776	5.9834	2.64466e-09	1.47449e-08	22.565	24.0513	22.997	75.566	80.4724	83.5308	1.78046	5.72966	2.2118e-06	7.03785e-06	arginine repressor
67B_0589	140.109	162.941	198.415	391.164	458.011	446.536	1.36314	8.23857	7.62779e-06	2.22705e-05	131.827	153.327	186.851	288.018	437.719	396.119	1.24581	8.06299	0.000379056	0.00083572	argininosuccinate synthase
67B_0590	1.26224	3.19493	2.71336	2.40822	4.51049	2.26069					1.18763	3.00641	2.55522	1.23879	12.1609	8.74463	1.73535	2.68602	0.00105184	0.00214349	hypothetical protein
67B_0591	59.3255	69.8321	75.9741	157.91	167.182	152.351	1.20763	6.85678	9.37969e-05	0.000228595	55.8187	65.7116	71.5462	126.976	162.972	148.267	1.17621	6.73777	0.000955143	0.0019601	argininosuccinate lyase
67B_0597	32.8183	38.3392	50.8755	106.822	107.369	111.265	1.38938	6.26496	1.03891e-05	2.96682e-05	30.8784	36.0769	47.9104	45.2157	74.8423	69.696					transporter
67B_0599	71.9479	95.8479	101.751	206.247	204.149	189.997	1.1424	7.20134	0.000186789	0.000432441	67.6951	90.1923	95.8209	185.199	157.942	145.265					helicase
67B_0600	54.2765	70.7449	92.9326	253.379	265.825	257.129	1.81195	7.39797	5.99648e-09	3.15319e-08	51.0682	66.5705	87.5164	84.8569	110.199	99.1928					HAD-IIA family hydrolase
67B_0601	1.26224	3.65135	8.81843	11.5251	12.8451	12.2864	1.15782	3.31555	0.00122714	0.00250222	1.18763	3.4359	8.30447	0.619393	6.0054	8.35308					hypothetical protein
67B_0602	15.1469	11.4105	14.5843	43.692	49.8115	46.8848	1.78768	5.01531	3.37905e-07	1.23899e-06	14.2516	10.7372	13.7343	10.5297	14.413	13.1822					TlyA family RNA methyltransferase
67B_0610	18.9337	18.7132	30.5253	44.3801	49.1252	53.1755	1.06888	5.23342	0.000942162	0.00195643	17.8145	17.609	28.7463	14.246	26.3487	22.5794					ABC transporter ATP-binding protein
67B_0611	8.83571	2.73851	4.74838	23.3941	19.2186	22.6069	2.19116	3.92801	3.45973e-07	1.26629e-06	8.31343	2.57692	4.47164	4.33575	7.58182	8.22256					ABC-2 transporter permease
67B_0612	25.2449	12.3233	14.2451	31.1349	33.6326	32.2395	1.00176	4.68652	0.00610251	0.0108774	23.7527	11.5962	13.4149	21.6788	15.3138	15.5315					ABC-2 transporter permease
67B_0614	55.5387	74.8527	89.8801	163.931	172.87	166.014	1.17156	6.9399	0.000134584	0.000321076	52.2558	70.4359	84.6418	43.3575	61.18	59.1241					threonine synthase
67B_0617	17.6714	12.3233	14.9235	43.52	51.1843	48.6541	1.70953	5.06013	1.1206e-06	3.7201e-06	16.6269	11.5962	14.0537	27.8727	30.7026	32.2377	1.13879	4.53431	0.00459704	0.00840532	phosphoribosylglycinamide synthetase
67B_0618	26.5071	29.2108	30.1861	62.0977	69.3243	69.1969	1.21205	5.63354	0.000177265	0.000411701	24.9403	27.4872	28.4269	41.4993	66.8101	56.3833	1.0286	5.40378	0.00561285	0.0101358	nicotinate-nucleotide adenylyltransfera
67B_0620	186.812	211.778	217.408	567.652	578.422	595.054	1.49618	8.62719	9.5958e-07	3.25458e-06	175.77	199.282	204.737	231.034	316.635	297.578					hypothetical protein
67B_0624	23.9826	22.8209	21.3677	67.9462	80.5025	86.0047	1.79272	5.72163	8.12903e-08	3.43921e-07	22.565	21.4744	20.1224	22.2982	49.6947	48.5523					aldo/keto reductase
67B_0625	277.694	367.417	369.356	1649.98	1687.02	1748.7	2.32231	9.99458	9.60933e-14	1.05703e-12	261.279	345.737	347.83	1983.3	3396.28	3021.6	3.13492	10.6093	3.35238e-17	4.39087e-16	phosphopyruvate hydratase
67B_0627	3.78673	12.7797	13.906	54.701	48.831	46.2951	2.14375	5.03323	2.42471e-10	1.68982e-09	3.5629	12.0256	13.0955	31.5891	41.2871	36.0226	1.79853	4.62718	2.74602e-06	8.56458e-06	hypothetical protein
67B_0628	22.7204	25.103	19.6719	93.9206	82.2675	75.3892	1.90222	5.79637	1.30281e-08	6.37333e-08	21.3774	23.6218	18.5254	32.8278	30.9278	30.2799					Ppx/GppA family phosphatase
67B_0632	103.504	132.818	120.745	88.7601	97.5639	92.4919					97.3859	124.981	113.707	204.4	233.385	273.172	1.07771	7.45914	0.00215727	0.00414439	GreA/GreB family elongation factor
67B_0640	238.564	214.973	231.992	676.882	680.496	672.606	1.56713	8.82994	3.07328e-07	1.14335e-06	224.463	202.289	218.472	218.646	252.452	233.495					glycosyltransferase family 2 protein
67B_0641	53.0142	50.6625	64.1032	206.591	213.856	225.087	1.93695	7.11254	1.0011e-09	6.15483e-09	49.8806	47.6731	60.3671	58.223	79.4965	81.7035					hypothetical protein
67B_0646	42.9163	45.1855	62.7465	172.36	170.222	169.945	1.74661	6.82349	3.09269e-08	1.42068e-07	40.3795	42.5192	59.0895	61.3199	106.521	97.3656					HAMP domain-containing histidine kinase
67B_0648	201.959	204.476	316.446	1204.45	1301.87	1272.08	2.38085	9.55789	2.79442e-14	3.48873e-13	190.021	192.41	298.003	245.899	352.742	305.67					1,4-alpha-glucan branching protein GlgB
67B_0651	11.3602	14.6054	20.3502	66.3981	73.6387	77.9448	2.17112	5.54977	1.14878e-10	8.40921e-10	10.6887	13.7436	19.1642	14.246	18.6918	16.8367					metal ABC transporter permease
67B_0657	44.1785	53.401	42.0571	91.8564	102.957	106.056	1.10434	6.23362	0.000465182	0.00100493	41.5671	50.25	39.606	120.162	122.961	119.292	1.46037	6.3869	5.84128e-05	0.000148279	excinuclease ABC subunit UvrB
67B_0658	23.9826	22.8209	26.4553	113.53	128.255	135.15	2.3572	6.2856	1.38408e-12	1.28612e-11	22.565	21.4744	24.9134	70.6108	103.443	84.9665	1.91007	5.8195	4.27692e-07	1.52449e-06	TerC family protein
67B_0659	239.826	366.961	420.571	1226.3	1360.99	1379.71	1.94336	9.70678	2.63787e-10	1.82587e-09	225.65	345.308	396.06	2057.62	3443.8	3313.69	3.18423	10.6735	1.20365e-17	1.66397e-16	pyruvate kinase
67B_0660	71.9479	66.6371	51.2147	264.732	246.802	252.313	2.02167	7.33684	2.34583e-10	1.64047e-09	67.6951	62.7052	48.2298	964.395	960.639	763.132	3.92121	8.90676	1.13322e-23	2.93491e-22	NUDIX domain-containing protein
67B_0684	2.52449	4.10777	13.2276	6.19257	9.60931	10.812					2.37527	3.86539	12.4567	11.7685	15.9894	14.7484	1.01683	3.53272	0.00902598	0.0155578	helix-turn-helix domain-containing prot
67B_0733	18.9337	29.6672	24.0811	54.185	58.2442	54.4532	1.16677	5.38652	0.000305984	0.000681267	17.8145	27.9167	22.6776	42.7381	43.314	46.464					hypothetical protein
67B_0759	61.85	61.6165	54.6064	50.5726	52.6551	51.4062					58.194	57.9808	51.4239	139.983	106.296	98.6707	1.0393	6.42971	0.0037874	0.00701268	NUDIX domain-containing protein
67B_0760	186.812	214.973	258.109	670.173	702.853	730.696	1.66796	8.85622	5.11829e-08	2.24962e-07	175.77	202.289	243.066	528.342	678.61	613.821	1.54861	8.67523	1.09373e-05	3.12132e-05	glycogen debranching protein GlgX
67B_0765	85.8326	128.71	128.885	226.373	230.918	229.018					80.759	121.115	121.373	354.912	497.698	484.217	2.03941	8.1235	1.2713e-08	5.832e-08	glycoside hydrolase family 2
67B_0766	162.829	228.666	330.013	491.449	543.416	534.802	1.11232	8.58622	0.00022011	0.000504987	153.205	215.173	310.779	373.494	600.54	537.599	1.14884	8.51994	0.00096315	0.00197258	glycoside-pentoside-hexuronide (GPH):ca
67B_0770	146.42	172.983	182.813	706.641	701.48	724.405	2.08137	8.78885	2.13292e-11	1.7362e-10	137.765	162.776	172.158	403.225	758.857	643.056	1.93101	8.57722	6.19493e-08	2.55027e-07	acetate kinase
67B_0771	35.3428	49.7496	68.8515	205.215	216.013	209.753	2.00182	7.06524	2.12986e-10	1.50496e-09	33.2537	46.8141	64.8388	107.155	173.331	156.229	1.57006	6.62922	1.17547e-05	3.34495e-05	phosphate acetyltransferase
67B_0773	6.31122	5.93344	2.71336	10.3209	10.1976	10.9103	1.19378	3.11763	0.00980303	0.0168347	5.93816	5.58334	2.55522	2.47757	7.28155	5.09016					ribosome silencing factor
67B_0781	32.8183	20.0824	19.3327	41.4558	39.6139	42.9532					30.8784	18.8974	18.206	56.3648	70.1131	76.6134	1.63738	5.53961	2.41172e-05	6.52695e-05	MFS transporter
67B_0782	15.1469	10.954	5.76589	12.0411	19.3167	19.1668					14.2516	10.3077	5.42985	19.2012	25.3728	25.5813	1.35825	4.14282	0.00207777	0.00401049	MFS transporter
67B_0785	6.31122	7.75912	6.7834	7.39668	10.2957	9.43594					5.93816	7.30128	6.38806	16.1042	14.6382	12.5296	1.10169	3.49994	0.010441	0.0177871	arsenate reductase ArsC
67B_0787	80.7836	73.027	91.2368	304.296	309.655	299.198	1.89555	7.61355	1.41011e-09	8.43995e-09	76.0085	68.718	85.9194	132.55	184.441	160.927	1.0525	6.90069	0.00307653	0.00574848	glutamine-hydrolyzing GMP synthase
67B_0788	1189.03	1098.6	1420.78	7307.92	8236.26	8424.92	2.69199	12.1726	1.46479e-17	2.8389e-16	1118.75	1033.78	1337.98	4963.82	8296.91	7635.63	2.58162	11.9898	1.11003e-12	8.38054e-12	phosphoketolase
67B_0791	22.7204	41.9905	43.0746	39.7356	44.2224	44.4276					21.3774	39.5128	40.5642	102.819	123.336	125.688	1.75883	6.27524	1.29045e-06	4.25847e-06	ABC transporter substrate-binding prote
67B_0792	10.098	8.67196	9.49677	12.7292	13.7276	14.1539					9.50106	8.16026	8.94328	25.3951	40.6866	34.848	1.95416	4.51686	2.43445e-06	7.68655e-06	methionine ABC transporter ATP-binding
67B_0793	2.52449	1.36926	7.46174	6.5366	7.25601	7.96158					2.37527	1.28846	7.02686	15.4848	25.3728	15.5315	2.24977	3.68076	4.23386e-07	1.51178e-06	ABC transporter permease
67B_0794	35.3428	30.1236	33.5778	81.5355	82.4636	88.2654	1.35674	5.91852	2.93948e-05	7.70856e-05	33.2537	28.3462	31.6209	58.8424	65.8342	79.2237	1.14026	5.66513	0.00213064	0.00409707	amidohydrolase
67B_0795	106.028	109.084	139.06	302.92	303.968	320.036	1.3819	7.75434	6.53268e-06	1.9379e-05	99.7611	102.647	130.955	235.369	245.546	245.372	1.11899	7.47536	0.00145498	0.00288459	NAD+ synthase
67B_0796	18.9337	12.3233	3.05253	6.19257	6.66769	5.79917					17.8145	11.5962	2.87463	55.7454	16.665	20.6217	1.63647	4.36916	0.000162887	0.000380441	SPOR domain-containing protein
67B_0797	1112.04	768.153	833.341	3676.49	4068.86	3882.1	2.10089	11.2247	1.06112e-11	8.96008e-11	1046.3	722.827	784.773	2050.19	3007.5	3004.5	1.65992	10.7904	2.38045e-06	7.52766e-06	formate C-acetyltransferase
67B_0798	21.4581	23.7338	20.3502	83.7717	91.4846	102.026	2.07985	5.90185	4.95713e-10	3.24365e-09	20.1898	22.3333	19.1642	92.909	94.7352	98.2792	2.21129	5.8976	6.95964e-09	3.27343e-08	pyruvate formate lyase-activating prote
67B_0801	300.414	330.904	297.113	670.173	690.694	655.306	1.11826	8.94481	0.000214398	0.000492994	282.657	311.378	279.797	410.038	463.692	464.77					trigger factor
67B_0804	61.85	36.0571	32.8995	83.2556	98.4464	108.415	1.1992	6.16091	0.000244903	0.000558719	58.194	33.9295	30.9821	362.964	257.031	252.289	2.86112	7.38628	6.8352e-14	5.92577e-13	ATP-dependent Clp protease proteolytic
67B_0805	13.8847	41.0777	49.1797	151.374	165.516	161.197	2.12136	6.64887	1.80719e-11	1.49497e-10	13.064	38.6539	46.3134	822.554	613.677	553.913	4.27848	8.45133	2.71555e-27	9.57933e-26	ATP-dependent Clp protease proteolytic
67B_0806	41.6541	55.6831	42.3963	71.3865	73.7368	65.6584					39.1919	52.3975	39.9254	126.976	154.639	152.444	1.71748	6.58482	2.38032e-06	7.52766e-06	ATP-dependent Clp protease ATP-binding
67B_0808	36.6051	24.6466	25.0986	38.3595	39.712	40.5942					34.4413	23.1923	23.6358	112.11	117.331	110.939	2.0998	6.16538	3.43648e-08	1.47401e-07	LOG family protein
67B_0809	7.57346	13.2361	9.83594	32.1669	31.8676	31.6497	1.58599	4.52476	6.75987e-06	2.00238e-05	7.1258	12.4551	9.26268	60.7005	37.9091	44.7673	2.24592	4.90296	1.89233e-08	8.49058e-08	methyltransferase
67B_0811	84.5703	82.6118	82.7575	163.759	183.754	176.236	1.06828	7.03081	0.000543288	0.00116012	79.5714	77.7372	77.9343	39.0218	58.8529	60.1683					FAD-binding protein
67B_0814	1.26224	2.73851	6.10506	6.88063	8.04045	7.86328					1.18763	2.57692	5.74925	71.2302	41.8126	31.4546	3.66084	4.74772	7.69526e-17	9.37172e-16	YraN family protein
67B_0815	63.1122	62.9858	62.4073	71.2145	70.4029	71.5559					59.3816	59.2693	58.7701	155.468	178.285	158.447	1.47302	6.82094	4.37558e-05	0.000113179	pyridoxamine kinase
67B_0816	56.801	65.7243	83.4359	169.952	177.968	173.975	1.32617	6.95016	1.80371e-05	4.86622e-05	53.4435	61.8462	78.5731	162.281	245.396	214.048	1.67218	7.10749	3.10553e-06	9.59807e-06	O-acetylhomoserine aminocarboxypropyltr
67B_0818	347.117	509.363	612.202	1325.73	1557.89	1543.27	1.58777	9.94479	1.75697e-07	6.91573e-07	326.599	479.308	576.522	53.2678	87.9791	88.0989					FtsX-like permease family protein
67B_0822	8.83571	18.2567	12.8885	49.1965	50.694	54.7481	1.88603	5.12455	3.05787e-08	1.41106e-07	8.31343	17.1795	12.1373	98.4835	140.001	126.732	3.22436	6.11959	3.7251e-16	4.33042e-15	pyrroline-5-carboxylate reductase
67B_0823	60.5877	76.2219	70.8866	206.935	212.287	199.334	1.56491	7.13165	5.26075e-07	1.86185e-06	57.0064	71.7244	66.7552	167.236	210.264	188.205	1.52716	7.00613	2.04549e-05	5.56526e-05	YchF family ATPase
67B_0824	16.4092	5.47702	10.8534	17.0296	19.6108	18.7736					15.4392	5.15385	10.2209	17.9624	24.472	19.9691	1.13874	4.0325	0.00943882	0.0162148	tyrosine-type recombinase/integrase
67B_0833	18.9337	20.5388	23.7419	19.7818	23.9252	19.265					17.8145	19.3269	22.3582	68.7526	134.671	120.075	2.43349	6.04876	1.93472e-10	1.08748e-09	DHA2 family efflux MFS transporter perm
67B_0842	32.8183	48.8368	62.7465	235.834	232.585	232.557	2.24413	7.17168	1.65974e-12	1.52832e-11	30.8784	45.9551	59.0895	37.783	78.1453	60.0377					histidine phosphatase family protein
67B_0850	11.3602	26.4723	18.6544	44.8961	44.5166	43.1498	1.16442	5.06448	0.000325026	0.000720141	10.6887	24.9103	17.5672	32.8278	44.1397	42.0264	1.11689	4.91667	0.00258724	0.00489684	pit accessory protein
67B_0874	30.2939	54.3138	86.4884	72.2466	80.8947	76.3721					28.5032	51.109	81.4477	193.251	218.146	223.836	1.94443	7.07457	6.19386e-08	2.55027e-07	hypothetical protein
67B_0876	20.1959	8.67196	11.5318	17.5456	17.3556	19.265					19.0021	8.16026	10.8597	29.7309	30.4023	25.8423	1.27432	4.41867	0.00255849	0.00484692	Holliday junction resolvase RuvX
67B_0880	47.9653	41.5341	36.2912	95.4687	95.9951	95.9321	1.20971	6.14083	0.000172119	0.000400758	45.13	39.0833	34.1761	60.7005	84.0756	80.1373					bifunctional shikimate kinase/3-dehydro
67B_0881	1.26224	5.93344	6.44423	13.2452	18.4342	14.6454	1.54537	3.55878	3.32256e-05	8.63527e-05	1.18763	5.58334	6.06865	17.9624	26.4988	25.7118	2.26491	3.96865	7.51827e-08	3.07647e-07	type II 3-dehydroquinate dehydratase
67B_0884	164.092	189.87	200.45	944.194	876.703	887.667	2.2845	9.09581	2.75048e-13	2.78469e-12	154.392	178.667	188.767	406.941	455.059	384.633	1.25355	8.21036	0.000347843	0.000772733	CTP synthase
67B_0886	156.518	118.212	146.182	300.512	340.052	351.685	1.24149	7.89188	5.13177e-05	0.000129568	147.266	111.237	137.663	758.137	954.859	921.71	2.73699	8.98688	1.02311e-13	8.75855e-13	Fe-S cluster assembly protein SufB
67B_0887	31.5561	54.7702	88.8626	316.681	338.679	357.386	2.48723	7.65556	4.46458e-15	6.35344e-14	29.6908	51.5385	83.6836	423.665	649.709	605.468	3.31366	8.27638	1.75459e-18	2.63962e-17	Fe-S cluster assembly protein SufD
67B_0888	22.7204	34.6878	38.3262	161.007	193.265	183.903	2.4501	6.76798	4.47268e-14	5.2918e-13	21.3774	32.641	36.0925	252.712	333.825	332.687	3.31814	7.41569	4.88396e-18	7.03702e-17	Fe-S cluster assembly ATPase SufC
67B_0889	94.6683	147.88	158.732	347.816	368.586	348.049	1.39425	7.94796	4.73645e-06	1.43433e-05	89.0724	139.154	149.481	344.383	493.944	504.187	1.82079	8.17432	3.00305e-07	1.10309e-06	SufS family cysteine desulfurase
67B_0890	34.0806	32.8621	31.5428	78.7832	91.3865	87.7739	1.39473	5.94059	1.68721e-05	4.6007e-05	32.0661	30.9231	29.7045	114.588	151.561	145.787	2.15904	6.42657	8.3491e-09	3.87353e-08	SUF system NifU family Fe-S cluster ass
67B_0892	59.3255	69.8321	66.4774	237.554	248.273	229.804	1.86367	7.27307	3.21923e-09	1.7802e-08	55.8187	65.7116	62.603	201.922	255.079	242.892	1.92207	7.22141	1.15193e-07	4.52368e-07	glucose-1-phosphate adenylyltransferase
67B_0895	45.4408	35.6007	37.6479	106.134	116.096	114.312	1.52088	6.28472	2.46363e-06	7.78492e-06	42.7548	33.5	35.4537	56.3648	89.8558	68.3908					histidine triad nucleotide-binding prot
67B_0896	25.2449	37.8828	52.9106	246.499	257.883	249.168	2.65354	7.21428	2.28237e-16	3.96977e-15	23.7527	35.6474	49.8268	179.624	266.264	228.535	2.59185	7.05539	2.92742e-12	2.11644e-11	PhoH family protein
67B_0897	10.098	5.93344	11.871	57.7973	66.3827	64.7738	2.75845	5.28438	4.18994e-14	5.07532e-13	9.50106	5.58334	11.1791	41.4993	59.5285	43.8537	2.47153	4.92245	1.8611e-09	9.37884e-09	rRNA maturation RNase YbeY
67B_0898	7.57346	13.6926	13.2276	80.5034	79.7181	80.9918	2.72493	5.61607	3.81659e-15	5.54768e-14	7.1258	12.8846	12.4567	30.9697	31.153	27.017	1.3831	4.42884	0.000386345	0.00084996	hemolysin family protein
67B_0900	42.9163	63.4422	93.9501	265.248	301.909	282.194	2.05307	7.47736	5.41465e-11	4.15804e-10	40.3795	59.6987	88.4746	374.733	468.797	435.013	2.73749	7.94766	1.20908e-13	1.02646e-12	AMP-dependent synthetase/ligase
67B_0902	2.52449	1.36926	2.37419	18.4057	10.5899	12.8761	2.76211	3.27779	1.2204e-08	6.05736e-08	2.37527	1.28846	2.23582	2.47757	10.4344	7.04791	1.94035	2.50109	0.000868161	0.00181066	NAD(P) transhydrogenase subunit alpha
67B_0903	34.0806	36.0571	47.1447	166.511	155.024	165.326	2.03449	6.69457	2.1984e-10	1.54801e-09	32.0661	33.9295	44.397	47.6933	68.5366	65.1279					NAD(P)(+) transhydrogenase (Re/Si-speci
67B_0904	18.9337	21.9081	13.906	67.0861	65.5002	72.5388	1.92109	5.51245	1.83598e-08	8.70914e-08	17.8145	20.6154	13.0955	37.1636	45.0405	44.7673	1.32087	4.954	0.000697922	0.00147668	alpha/beta hydrolase
67B_0906	118.651	130.992	183.83	355.213	347.602	378.519	1.31024	7.99385	1.68881e-05	4.6007e-05	111.637	123.263	173.116	952.627	1228.78	1087.47	2.99571	9.26499	6.22699e-16	7.0389e-15	branched-chain amino acid aminotransfer
67B_0912	0	3.19493	4.07004	1.54814	2.3533	2.45728					0	3.00641	3.83283	3.71636	7.80702	6.00377	1.12692	2.40469	0.0126079	0.0210749	hypothetical protein
67B_0920	0	1.82567	0	0.860079	3.4319	2.55557	1.78659	1.19826	0.0100442	0.0172198	0	1.71795	0	2.47757	6.53087	8.35308	3.25641	2.1968	1.08621e-06	3.61954e-06	hypothetical protein
67B_0921	2.52449	2.28209	0.67834	1.89217	3.52995	3.3419					2.37527	2.14744	0.638806	8.05211	11.9357	12.0075	2.87245	2.90984	1.11249e-06	3.68906e-06	hypothetical protein
67B_0922	0	4.56419	4.07004	7.22466	8.53072	9.9274	1.26999	2.83441	0.000718097	0.0015159	0	4.29487	3.83283	15.4848	29.2013	31.063	2.95665	4.01137	1.56446e-11	1.02592e-10	Ig-like domain-containing protein
67B_0923	0	4.10777	2.37419	6.5366	7.55017	5.20943	1.27855	2.45682	0.00202131	0.00392871	0	3.86539	2.23582	22.9175	27.5498	28.4527	3.41444	4.00289	1.32783e-13	1.12262e-12	hypothetical protein
67B_0924											1.18763	0	0	2.47757	3.15284	3.26292	4.04014	1.31511	0.000408231	0.000894262	hypothetical protein
67B_0925	0	1.36926	1.69585	4.47241	7.25601	6.38892	2.19159	2.28783	1.04992e-05	2.99242e-05	0	1.28846	1.59701	20.44	21.8446	18.0113	3.99663	3.60075	1.82918e-14	1.72466e-13	thiamine biosynthesis protein ThiS
67B_0926	2.52449	3.19493	2.37419	5.5045	6.66769	7.37183	1.26974	2.49012	0.00959499	0.0165193	2.37527	3.00641	2.23582	13.6267	14.3379	14.6179	2.47114	3.26817	1.06116e-06	3.5418e-06	hypothetical protein
67B_0927	10.098	4.10777	5.76589	11.5251	14.3159	12.0898	1.0831	3.39291	0.013788	0.0228864	9.50106	3.86539	5.42985	42.1187	66.2095	68.7824	3.3864	5.12071	3.20412e-14	2.87527e-13	major capsid protein
67B_0928	3.78673	1.82567	3.05253	8.94482	9.80542	8.35474	1.7274	2.83727	0.00041697	0.00090462	3.5629	1.71795	2.87463	18.5818	35.8072	31.1935	3.49576	4.14229	1.46057e-12	1.09462e-11	Head fiber protein
67B_0929	2.52449	1.82567	1.35668	2.75225	3.52995	2.35899					2.37527	1.71795	1.27761	11.7685	16.5149	21.5353	3.37351	3.43761	9.88865e-10	5.16127e-09	hypothetical protein
67B_0938	51.752	21.9081	9.83594	9.28885	10.2957	10.4189					48.6929	20.6154	9.26268	139.983	29.1262	30.6715	1.42317	5.50626	0.000317541	0.000712378	hypothetical protein
67B_0992	5.04898	5.93344	10.1751	8.94482	10.884	11.3035					4.75053	5.58334	9.58209	144.938	154.489	160.144	4.4337	6.36211	2.06926e-25	6.22603e-24	prohibitin family protein
67B_1003	53.0142	26.4723	27.4728	17.3736	19.2186	20.248					49.8806	24.9103	25.8716	96.6253	82.6493	87.8378	1.45766	5.95687	0.000118148	0.000282065	tyrosine-type recombinase/integrase
67B_1008	26.5071	23.2774	24.7594	56.7652	58.7345	53.6669	1.19154	5.40179	0.000319358	0.000708717	24.9403	21.9039	23.3164	59.4617	64.2578	57.1664	1.37465	5.42787	0.00026386	0.00059587	radical SAM family heme chaperone HemW
67B_1019	181.763	258.333	297.113	576.253	651.374	650.982	1.34267	8.77674	9.36407e-06	2.69913e-05	171.019	243.09	279.797	431.098	634.996	588.109	1.2492	8.61919	0.000345021	0.000767298	glutamate synthase large subunit
67B_1020	49.2275	57.9652	87.8451	214.16	249.058	248.185	1.84423	7.26726	3.64044e-09	1.98614e-08	46.3177	54.5449	82.7253	182.721	224.227	204.389	1.71885	7.06998	1.63017e-06	5.29419e-06	glutamate synthase subunit beta
67B_1021	82.0459	72.1142	69.5299	57.6253	72.4621	79.3209					77.1961	67.859	65.4776	129.453	173.256	138.739	1.07645	6.77985	0.00264217	0.00498238	ABC transporter substrate-binding prote
67B_1024	66.8989	147.88	153.305	354.696	345.053	358.173	1.50146	7.91038	8.18145e-07	2.82191e-06	62.9445	139.154	144.37	384.643	521.494	491.787	1.9967	8.19477	2.14817e-08	9.49278e-08	glycogen synthase
67B_1025	17.6714	14.149	26.7944	30.6188	26.5727	33.419					16.6269	13.3141	25.2328	52.6484	81.3732	80.6594	1.94406	5.5524	2.97676e-07	1.09541e-06	ATP-binding cassette domain-containing
67B_1028	13.8847	12.7797	8.81843	21.846	28.0435	26.6369	1.16393	4.31993	0.00169564	0.00335013	13.064	12.0256	8.30447	4.95515	8.63276	9.91928					peroxiredoxin
67B_1029	8.83571	21.4517	26.7944	152.578	159.828	185.77	3.02376	6.58844	1.28268e-19	3.07088e-18	8.31343	20.1859	25.2328	887.59	1033.3	925.103	5.63996	8.9247	2.61264e-40	2.81341e-38	hypothetical protein
67B_1032	17.6714	15.9747	13.5668	49.0245	43.8302	54.5515	1.67137	5.10425	1.65115e-06	5.36757e-06	16.6269	15.0321	12.7761	68.1333	69.2873	69.3044	2.24193	5.43984	1.39835e-08	6.37199e-08	ADP-ribosylglycohydrolase family protei
67B_1035	12.6224	11.4105	5.42672	17.3736	15.7867	17.1026					11.8763	10.7372	5.11045	27.2533	37.5338	34.7175	1.94203	4.49871	4.82184e-06	1.44655e-05	YARHG domain-containing protein
67B_1043	6.31122	7.3027	8.81843	6.5366	4.7066	4.22652					5.93816	6.8718	8.30447	32.8278	24.3219	17.4893	1.74175	4.07802	2.51599e-05	6.78223e-05	hypothetical protein
67B_1045	21.4581	14.6054	13.906	33.199	35.1034	39.3164	1.16987	4.78517	0.0010152	0.00209952	20.1898	13.7436	13.0955	8.05211	18.1663	16.8367					aldo/keto reductase
67B_1052	5.04898	10.954	12.5493	19.9538	24.5136	17.6924	1.00097	4.06421	0.0033871	0.00637039	4.75053	10.3077	11.8179	36.5442	35.2817	32.1071	1.83771	4.54059	2.61929e-06	8.20684e-06	methylenetetrahydrofolate reductase
67B_1053	324.397	395.715	480.943	1049.3	1061.04	1086.9	1.40924	9.52292	3.29965e-06	1.02673e-05	305.222	372.366	452.913	1300.73	1368.03	1360.38	1.83104	9.75117	2.28078e-07	8.60973e-07	choloylglycine hydrolase
67B_1054	180.501	265.636	351.041	796.433	770.02	805.495	1.56499	9.05286	2.70587e-07	1.0216e-06	169.831	249.962	330.582	1052.97	1366.83	1283.76	2.29736	9.54037	1.65647e-10	9.37627e-10	bifunctional
67B_1056	1.26224	2.28209	3.05253	11.353	8.82488	9.63252	1.98927	2.91415	1.23289e-05	3.46059e-05	1.18763	2.14744	2.87463	40.88	47.7429	42.0264	4.22209	4.63255	1.80537e-18	2.69619e-17	aspartate carbamoyltransferase regulato
67B_1057	31.5561	52.4882	74.2783	170.984	169.242	164.932	1.63258	6.82561	1.406e-07	5.66577e-07	29.6908	49.391	69.9492	375.972	512.561	490.091	3.17749	8.00673	3.1364e-17	4.16029e-16	dihydroorotase
67B_1058	16.4092	24.6466	30.8645	95.9848	101.192	94.7526	1.96538	5.98774	1.36888e-09	8.2661e-09	15.4392	23.1923	29.0657	182.721	201.631	194.079	3.04872	6.77999	1.60267e-15	1.71678e-14	orotidine-5'-phosphate decarboxylase
67B_1059	31.5561	42.9034	49.858	54.357	63.0489	61.5302					29.6908	40.3718	46.9522	119.543	97.1374	78.3101	1.30434	6.12588	0.000289346	0.000652704	dihydroorotate dehydrogenase electron t
67B_1060	27.7694	43.3598	41.0396	88.0721	93.2496	86.2995	1.22337	6.03239	9.94195e-05	0.000241431	26.1279	40.8013	38.6477	48.3127	58.8529	57.9495					dihydroorotate dehydrogenase
67B_1066	194.386	207.214	242.168	442.253	414.769	440.147	1.00761	8.34633	0.000852211	0.00178421	182.895	194.987	228.054	273.772	321.364	274.216					bifunctional ADP-dependent NAD(P)H-hydr
67B_1067	123.7	120.495	130.581	199.882	234.252	228.134					116.388	113.385	122.97	327.659	369.482	350.046	1.56957	7.8759	9.82831e-06	2.82096e-05	pyridoxal phosphate-dependent aminotran
67B_1092	10.098	2.73851	4.07004	7.22466	10.1976	7.27354					9.50106	2.57692	3.83283	12.3879	12.1609	7.30894	1.22403	3.06593	0.0189008	0.030354	type IV toxin-antitoxin system AbiEi fa
67B_1097	10.098	14.149	17.976	48.6805	45.6933	45.0173	1.65389	5.02295	8.62851e-07	2.95606e-06	9.50106	13.3141	16.9284	37.1636	51.4212	48.6828	1.73962	4.96592	5.89395e-06	1.74263e-05	tryptophan synthase subunit alpha
67B_1098	39.1296	51.5753	73.9391	129.872	147.375	149.108	1.34329	6.65787	1.41531e-05	3.94542e-05	36.8166	48.5321	69.6298	132.55	202.757	194.862	1.75462	6.86181	1.09572e-06	3.64527e-06	prolipoprotein diacylglyceryl transfera
67B_1099	39.1296	43.3598	47.4838	171.5	176.792	175.646	1.99895	6.80531	4.20516e-10	2.78746e-09	36.8166	40.8013	44.7164	84.8569	132.869	107.285	1.40565	6.25287	0.000107996	0.000259647	Ribulose-phosphate binding barrel
67B_1100	3.78673	5.93344	4.74838	16.8575	23.8272	22.4104	2.06761	3.89714	2.44809e-07	9.27721e-07	3.5629	5.58334	4.47164	26.6339	24.3969	20.2301	2.31669	3.9469	1.55994e-07	6.02196e-07	phosphoribosyl-ATP diphosphatase
67B_1101	36.6051	40.1648	64.7815	233.425	239.252	228.92	2.28108	7.16769	8.9873e-13	8.54634e-12	34.4413	37.7949	61.006	71.2302	123.561	104.152	1.15159	6.20568	0.00130337	0.00260929	ATP phosphoribosyltransferase
67B_1103	37.8673	44.2726	54.2672	124.195	136.099	136.33	1.51978	6.51263	1.38031e-06	4.53054e-06	35.629	41.6603	51.1045	37.783	57.9521	55.6002					hypothetical protein
67B_1113	7.57346	10.0412	12.2101	21.846	20.1011	20.1497					7.1258	9.44872	11.4985	28.4921	33.7804	35.5006	1.74864	4.49313	1.10438e-05	3.14703e-05	ABC transporter permease
67B_1115	127.487	146.054	201.128	527.744	564.4	568.614	1.79844	8.48742	5.1901e-09	2.75048e-08	119.951	137.436	189.406	95.3866	165.899	154.532					UTP--glucose-1-phosphate uridylyltransf
67B_1118	51.752	69.3756	55.9631	143.633	153.063	158.445	1.35245	6.74988	1.48128e-05	4.10681e-05	48.6929	65.2821	52.7015	65.0363	93.5341	85.358					aquaporin
67B_1121	37.8673	33.775	47.4838	141.569	153.749	158.15	1.919	6.61726	2.28815e-09	1.28986e-08	35.629	31.7821	44.7164	53.8872	83.7003	76.4829					hypothetical protein
67B_1122	16.4092	15.5182	24.0811	136.408	102.957	100.552	2.56699	6.10917	2.64544e-14	3.32313e-13	15.4392	14.6026	22.6776	68.1333	91.207	73.742	2.121	5.62904	2.78601e-08	1.20767e-07	succinate--CoA ligase subunit alpha
67B_1123	51.752	72.1142	94.9677	300.684	273.767	290.155	1.95868	7.52096	3.5677e-10	2.39613e-09	48.6929	67.859	89.4328	148.654	230.983	217.049	1.51963	7.08541	1.94096e-05	5.29493e-05	ADP-forming succinate--CoA ligase subun
67B_1124	93.4061	78.0476	43.4138	156.018	130.216	146.552	1.03634	6.77107	0.00104827	0.00216386	87.8848	73.4423	40.8836	102.819	146.232	137.826					adenine phosphoribosyltransferase
67B_1125	87.0948	37.8828	37.6479	56.5932	75.4037	67.1328					81.9466	35.6474	35.4537	157.326	120.483	110.287	1.38509	6.50306	0.000186508	0.000431669	preprotein translocase subunit YajC
67B_1128	8.83571	11.4105	12.5493	26.3184	29.8085	29.5856	1.33596	4.42777	0.000141755	0.000335431	8.31343	10.7372	11.8179	6.81333	19.3674	19.186					crossover junction endodeoxyribonucleas
67B_1130	136.322	137.838	106.499	302.748	371.822	364.66	1.45331	7.9004	2.42398e-06	7.69901e-06	128.264	129.705	100.293	125.117	174.532	160.405					HIT domain-containing protein
67B_1131	248.662	242.815	261.5	564.728	630.685	600.657	1.25378	8.73818	3.61068e-05	9.33019e-05	233.964	228.487	246.26	269.436	367.606	327.728					threonine--tRNA ligase
67B_1132	46.703	52.9446	43.0746	77.0631	89.1313	97.2099					43.9424	49.8205	40.5642	348.718	270.919	290.4	2.75783	7.45751	1.97922e-13	1.63286e-12	PAC2 family protein
67B_1133	22.7204	38.7956	32.2212	107.166	122.764	123.257	1.87848	6.272	4.88259e-09	2.60106e-08	21.3774	36.5064	30.3433	18.5818	30.7026	26.7559					undecaprenyl-diphosphate phosphatase
67B_1135	90.8816	88.5452	70.2082	92.2004	93.5437	100.453					85.5095	83.3205	66.1164	237.228	312.956	323.421	1.90184	7.54384	1.49511e-07	5.79992e-07	molecular chaperone DnaJ
67B_1136	20.1959	28.298	25.7769	40.9397	40.3003	36.0728					19.0021	26.6282	24.2746	306.6	323.241	345.609	3.77812	7.46421	9.31615e-22	2.07183e-20	DeoR family transcriptional regulator
67B_1137	513.733	671.848	1041.25	4146.1	4655.81	4580.56	2.58427	11.3473	1.96009e-16	3.43861e-15	483.366	632.205	980.567	2081.78	3674.93	3604.48	2.15698	10.901	1.53178e-09	7.81553e-09	transketolase
67B_1138	196.91	312.647	554.882	2995.31	3424.74	3426.43	3.20071	10.8318	3.20953e-23	1.14586e-21	185.271	294.199	522.543	4343.19	4790.58	4345.95	3.74311	11.2385	9.97394e-23	2.36138e-21	transaldolase
67B_1146	42.9163	19.626	20.6894	87.9001	96.3873	98.0945	1.85116	5.97584	5.65077e-08	2.46766e-07	40.3795	18.468	19.4836	69.9914	111.851	96.0604	1.90626	5.92898	8.57637e-07	2.91968e-06	triose-phosphate isomerase
67B_1147	203.221	236.881	258.787	771.319	786.591	803.726	1.753	9.00273	1.11963e-08	5.62581e-08	191.209	222.904	243.704	894.404	1599.31	1504.6	2.6015	9.60483	9.1974e-13	7.02159e-12	phosphoglycerate kinase
67B_1169	21.4581	17.8003	21.7069	30.6188	26.5727	27.9147					20.1898	16.75	20.4418	66.2751	35.5069	31.324	1.18862	5.00958	0.00180475	0.00352676	phosphoribosyl-AMP cyclohydrolase
67B_1173	40.3918	47.924	64.4423	205.387	217.68	232.36	2.07799	7.10628	5.66135e-11	4.31493e-10	38.0042	45.0962	60.6865	187.057	235.787	193.556	2.08256	7.0076	1.14125e-08	5.24718e-08	phosphatidate cytidylyltransferase
67B_1174	16.4092	15.5182	21.3677	69.8384	80.6986	69.6884	2.02405	5.58987	1.87852e-09	1.07988e-08	15.4392	14.6026	20.1224	105.916	134.971	127.906	2.86126	6.16958	2.1444e-13	1.75498e-12	ribosome recycling factor
67B_1179	199.435	204.019	198.415	310.316	320.833	328.489					187.646	191.981	186.851	356.151	415.649	368.971	1.01026	8.15874	0.00382949	0.00707781	AMP-binding protein
67B_1181	70.6857	89.9145	95.3068	282.622	268.865	263.911	1.66008	7.5019	8.28075e-08	3.49613e-07	66.5074	84.609	89.7522	58.223	152.687	128.951					oxidoreductase
67B_1183	30.2939	62.9858	75.2958	81.3635	88.641	95.8338					28.5032	59.2693	70.9074	132.55	150.21	134.954	1.36313	6.61219	0.000117262	0.000280278	substrate-binding domain-containing pro
67B_1194	12.6224	18.7132	12.5493	27.5225	31.7696	34.3036	1.07392	4.61266	0.00186155	0.00364958	11.8763	17.609	11.8179	22.9175	28.3755	31.8461	1.00496	4.45496	0.0107009	0.0182146	transporter substrate-binding domain-co
67B_1195	64.3744	65.7243	75.2958	78.6112	86.876	88.7568					60.5693	61.8462	70.9074	105.297	151.036	145.787	1.05653	6.65415	0.0030534	0.00571046	magnesium transporter CorA family prote
67B_1198	157.781	204.019	196.04	542.194	591.561	563.404	1.60027	8.56438	1.72412e-07	6.81279e-07	148.454	191.981	184.615	644.788	754.504	849.142	2.09503	8.85896	4.94285e-09	2.3684e-08	pyridoxamine 5'-phosphate oxidase famil
67B_1200	16.4092	29.6672	28.8295	89.6202	107.86	98.8808	1.93043	6.01579	2.33143e-09	1.30754e-08	15.4392	27.9167	27.1492	98.4835	176.484	152.705	2.56126	6.41805	1.0579e-11	7.09658e-11	transmembrane domain-containing protein
67B_1201	92.1438	126.884	130.581	344.72	373.194	372.72	1.63073	7.92377	1.14956e-07	4.68807e-07	86.6972	119.397	122.97	140.602	149.76	140.958					peptidylprolyl isomerase
67B_1202	147.683	198.086	215.034	529.809	571.068	590.139	1.58524	8.56261	2.15079e-07	8.25822e-07	138.953	186.398	202.501	564.887	638.374	650.757	1.80731	8.63981	3.50147e-07	1.26573e-06	bifunctional (p)ppGpp synthetase/guanos
67B_1217	49.2275	45.1855	43.0746	63.8178	59.1267	58.5815					46.3177	42.5192	40.5642	152.99	148.033	156.62	1.82838	6.63411	6.49194e-07	2.24367e-06	1-acyl-sn-glycerol-3-phosphate acyltran
67B_1219	58.0632	51.5753	60.3723	36.9834	44.2224	41.7737					54.6311	48.5321	56.8537	138.125	216.87	207.783	1.81879	6.9357	5.93526e-07	2.06523e-06	anthranilate phosphoribosyltransferase
67B_1223	806.574	638.986	518.93	1584.09	1541.61	1600.96	1.26905	10.1255	2.68592e-05	7.05271e-05	758.897	601.282	488.686	1713.86	1509.08	1639.81	1.3968	10.1289	6.51003e-05	0.000164236	ribosome-associated translation inhibit
67B_1252	1.26224	3.65135	2.71336	11.353	4.31439	5.01284	1.23913	2.51481	0.00624677	0.011112	1.18763	3.4359	2.55522	0	0.525473	0.261034					head-tail adaptor protein
67B_1292	42.9163	38.7956	32.5603	78.2672	91.2885	79.2226	1.13999	5.95723	0.000419353	0.000908821	40.3795	36.5064	30.6627	30.3503	37.2335	36.1532					hypothetical protein
67B_1294	122.438	155.639	147.878	164.791	182.479	170.83					115.2	146.455	139.26	388.36	242.693	269.778	1.16058	7.7675	0.000929218	0.00191266	hypothetical protein
67B_1297	3.78673	11.8669	15.6018	70.1824	74.129	74.4063	2.64739	5.48625	8.12777e-15	1.10267e-13	3.5629	11.1667	14.6925	16.1042	29.2763	27.017	1.19145	4.22571	0.00159037	0.00313477	CinA family protein
67B_1298	63.1122	55.2267	41.7179	97.7049	122.372	112.543	1.07552	6.38621	0.000731209	0.00154198	59.3816	51.968	39.2866	45.2157	56.6009	57.1664					CDP-diacylglycerol--glycerol-3-phosphat
67B_1299	80.7836	98.13	92.9326	266.968	278.278	261.651	1.56291	7.51049	4.35752e-07	1.55571e-06	76.0085	92.3398	87.5164	226.079	294.64	280.089	1.64242	7.47509	4.25835e-06	1.29267e-05	DNA translocase FtsK
67B_1303	60.5877	49.2932	55.9631	112.154	136.393	115.787	1.14355	6.49389	0.000288032	0.000644114	57.0064	46.3846	52.7015	30.3503	51.5714	48.9438					GTP pyrophosphokinase family protein
[truncated: 252 more rows]

## Sheet: Table_S10
Table S10: Screening for bile salt hydrolases, EPS loci, pilus-encoding genes, toxin-antitoxin system and glycobiome-related genes in PRL2022 genome.
[truncated: 214 more rows]

[truncated: 2 more sheets: Table_S11, Table_S12]
